# Supplementary material for: Uncovering two neutrophil-committed progenitors that immediately precede promyelocytes during human neutropoiesis
Source: Cell Mol Immunol. 2025 Feb 13;22(3):316–29. doi: 10.1038/s41423-025-01259-w (PMC11868371; doi:10.1038/s41423-025-01259-w)
Supplement: Supplementary file 2 — Supplemental Table 3 [file 41423_2025_1259_MOESM2_ESM.xlsx]

## Sheet: Table S3
Supplemental Table 3. Gene groups resulting from the K-means analysis of DEGs identified among the various neutrophil progenitors
(padj: adjusted P values for multiple comparison using the Benjamini–Hochberg method in DESeq2.)
gene symbol	description	FPKM (median value of biological replicates)											padj	module
		NCP1	NCP2	NCP3	NCP4	NCP5	NCP6	PM	MY	MM	BC	SN
LAP3	leucine aminopeptidase 3	71.92	97.23	83.22	62.89	70.66	45.86	49.16	39.35	18.85	26.99	39.67	6.66151e-06	m1
TFPI	tissue factor pathway inhibitor	47.7	45.83	34.84	19.63	12	14.5	0.81	1.14	0	0.22	0.12	1.1195e-29	m1
POLDIP2	DNA polymerase delta interacting protein 2	11.72	9.4	7.64	8.21	9.76	9.65	5.56	5.74	3.12	4.25	3.24	4.67086e-05	m1
RECQL	RecQ like helicase	26.8	17.77	24.17	19.36	22.91	18.73	17.61	18.8	16.54	21.35	14.23	2.17996e-05	m1
TSPOAP1	TSPO associated protein 1	9.37	15.97	12.86	11.06	7.83	7.74	1.68	1.26	2.67	2.27	0.7	6.00383e-37	m1
PDK2	pyruvate dehydrogenase kinase 2	19.67	14.11	17.21	12.13	12.03	7.53	4.22	3.92	1.26	0.45	0.97	3.17783e-33	m1
ITGA2B	integrin subunit alpha 2b	16.73	7.11	1.32	0.26	10.39	2.85	0.28	2.36	0.2	1	0.21	0.00976886	m1
PROM1	prominin 1	52.53	57.02	30.98	33.25	5.22	3.53	2.4	0.14	1.5	0.23	0.21	1.78143e-67	m1
CD79B	CD79b molecule	26.3	30.03	21.94	21.23	6.74	8.42	0.26	0	0.69	1.09	1.53	1.01712e-47	m1
LUC7L	LUC7 like	41.77	41.34	32.12	37.56	43.02	23.14	29.33	20.6	22.32	21.89	12.95	1.72395e-14	m1
PSMB1	proteasome 20S subunit beta 1	460.53	455.5	470.07	399.58	443.52	466.61	310.92	324.63	248.02	308.64	323.11	6.87899e-10	m1
STAB1	stabilin 1	4.72	16.92	14	2.8	2.73	3.42	0	0	0.5	0.12	0	2.70389e-27	m1
NME1-NME2	NME1-NME2 readthrough	41.31	44.65	56.42	61.93	33.59	32.42	0.6	2.19	0	0	0	6.57224e-27	m1
SLC25A39	solute carrier family 25 member 39	87.61	88.29	86.77	98.3	64.08	63.74	26.74	21.26	15.64	8.2	12.48	6.79752e-21	m1
HEBP1	heme binding protein 1	45.03	41.03	40.71	45.39	31.09	40.64	19.59	20.42	17.85	19.09	24.5	3.51595e-12	m1
ATP2C1	ATPase secretory pathway Ca2+ transporting 1	70.15	51.34	54.21	51.48	42.9	31.13	18.21	13.52	20.01	8.38	9.72	4.80346e-32	m1
SLC38A5	solute carrier family 38 member 5	48.32	46.27	44.04	46.19	27.33	15.22	11.9	6.9	4.18	5.49	1.44	2.81949e-30	m1
CD74	CD74 molecule	1490.06	3029.19	2098.11	845.3	1034.57	465.56	205.69	282.45	337.43	700.37	844.67	1.34087e-73	m1
HGF	hepatocyte growth factor	306.62	362.16	363.29	225.89	151.66	70.9	22.05	16.27	32.59	83.51	10.96	9.4522e-90	m1
MRE11	MRE11 homolog, double strand break repair nuclease	24.84	18.82	19.62	15.26	10.23	11.49	14.75	13.08	13.67	7.23	10.34	0.000245497	m1
FHL1	four and a half LIM domains 1	12.21	12.24	4.7	2.99	2.68	0	0	0.74	0	0	0	1.06608e-29	m1
NR1H3	nuclear receptor subfamily 1 group H member 3	11.38	15.59	10.96	11.82	10.12	7.98	2.95	3.78	0.64	3.91	3.11	4.2862e-10	m1
TMSB10	thymosin beta 10	4269.03	4159.26	4621.1	4266.81	4719.37	3906.28	2235.33	2119.17	1921.9	3009.72	1938.82	1.77873e-36	m1
RPL26L1	ribosomal protein L26 like 1	179.47	214.84	162.33	185.88	225.47	201.73	109.75	102.97	99.32	93.81	83.07	7.5375e-08	m1
VCAN	versican	11.98	15.52	21.22	11.61	14.84	6.99	0.02	1.17	0.32	0.68	1.13	0.00452431	m1
PSMA4	proteasome 20S subunit alpha 4	391.27	406.49	390.11	379.28	333.99	336.27	270.13	283.19	211.73	261.67	244.41	2.09e-16	m1
MAP4	microtubule associated protein 4	23.78	18.6	13.39	12.96	10.75	6.47	4.84	6.44	8.52	4.82	5.95	8.10093e-13	m1
R3HDM1	R3H domain containing 1	33.1	27.18	26.64	26.36	24.81	25.9	18.2	17.4	10.15	20.13	15.92	0.00413198	m1
ERCC8	ERCC excision repair 8, CSA ubiquitin ligase complex subunit	15.59	12.23	11.67	10.66	7.1	6.95	5.16	2.63	2.24	2.46	1.07	2.25133e-12	m1
RCN1	reticulocalbin 1	10.12	15.35	6.25	12.96	8.31	6.21	1.51	0.6	0	0	0	2.75317e-35	m1
ARID1B	AT-rich interaction domain 1B	17.05	18.91	12.94	11.5	6.69	8.75	8.56	6.7	8.18	4.99	5.27	4.67714e-08	m1
GDI2	GDP dissociation inhibitor 2	148.53	154.46	173.45	172.64	131.21	107.61	130.04	101.28	71.92	87.61	113.38	1.00145e-14	m1
USP13	ubiquitin specific peptidase 13	23.18	19.32	14.63	4.25	0.31	0.03	0.02	0	0.11	0.03	0.09	1.23645e-12	m1
GNA15	G protein subunit alpha 15	14.58	14.36	8.35	10.43	10.76	5.28	3.13	2.91	1.62	0.27	0.74	2.6475e-35	m1
BCAT1	branched chain amino acid transaminase 1	17.42	19.99	22.24	28.67	11.65	8.08	0.39	0.26	0.04	0.15	4.37	6.73646e-25	m1
OAT	ornithine aminotransferase	65.97	66.68	101.9	89.26	93.24	87.71	55.81	48.95	39.86	67.53	36.84	5.9577e-09	m1
ZC3H15	zinc finger CCCH-type containing 15	104.87	101.53	108.68	119.62	89.77	79.44	76.55	68.73	75.31	65.04	74.19	6.98009e-15	m1
PACC1	proton activated chloride channel 1	25.55	21.43	17.94	17.08	15.56	13.99	5.96	2.3	0.58	0.96	1.07	1.50503e-66	m1
KDM4A	lysine demethylase 4A	13.04	13.86	11.07	11.9	10.83	13.07	9.69	7.62	8.03	7.04	6.96	0.00395171	m1
CD84	CD84 molecule	48.88	47.37	53.88	49.86	32.68	16.92	11.28	7.57	1.72	2.31	3.19	4.03923e-16	m1
PFKP	phosphofructokinase, platelet	33.81	40.92	29.08	26.2	32.58	17.07	3.97	3.17	0.57	3.31	3.27	7.85909e-14	m1
TRO	trophinin	13.35	12.84	2.77	3.95	0.17	0.04	0.05	0	0	0.05	0	4.75771e-54	m1
IDH3G	isocitrate dehydrogenase (NAD(+)) 3 non-catalytic subunit gamma	101.12	122.48	114.62	105.76	118.65	104.45	73.98	89.55	89.61	90.36	72.47	0.000381642	m1
KIF2A	kinesin family member 2A	31.54	29.7	20.56	28.87	12.94	10.6	11.38	22.46	8.59	13.16	14.48	6.47611e-06	m1
TCF3	transcription factor 3	16.22	15.47	9.39	9.77	6.51	13.75	1.4	1.55	2.51	0.5	1.49	8.71204e-18	m1
PDCD2	programmed cell death 2	25.89	27.98	21.01	29.86	19.78	12.71	14.11	13.81	13.63	10.11	6.51	1.16782e-17	m1
SCARB1	scavenger receptor class B member 1	8.57	12.42	10.15	10.98	13.32	7.94	0.49	0.13	0.48	1.6	5.42	3.30469e-32	m1
ACTR6	actin related protein 6	23.24	19.73	16.44	24.08	21.45	15.94	10.73	12.42	10.61	9.73	7.76	3.19785e-07	m1
SRI	sorcin	354.95	324.4	386.46	355.26	320.76	359.21	177.36	213.96	226.07	473.46	231.34	2.60516e-16	m1
SLC25A3	solute carrier family 25 member 3	356.83	404.8	428.15	357.56	359.47	309.5	260.27	237.51	213.37	180.38	244	2.38602e-22	m1
SART3	spliceosome associated factor 3, U4/U6 recycling protein	21.93	20.42	17.95	16.1	21.48	13.82	12.8	15.38	10.48	11.28	10.18	0.00567898	m1
MKRN2	makorin ring finger protein 2	24.11	23.17	26.73	26.31	21.47	18.95	16.82	13.42	12.53	15.8	18.94	0.000144992	m1
EXOSC5	exosome component 5	89.33	82.14	81.7	78.54	69.13	40.5	14.49	5.7	3.32	2.19	1.41	1.3312e-84	m1
HOXA9	homeobox A9	24.57	26.15	12.43	13.75	14.41	7.61	0.72	0.53	0.17	0	0.26	1.82359e-51	m1
PCM1	pericentriolar material 1	43.31	47.69	35.05	41.33	22.88	24.75	24.06	19.85	20.02	20.34	22.07	5.32825e-14	m1
SLC1A3	solute carrier family 1 member 3	19.35	27.14	22.71	24.05	14.23	11.55	8.32	4.73	0.3	5.33	0.21	3.56508e-09	m1
EPB41L2	erythrocyte membrane protein band 4.1 like 2	9.76	14.59	8.07	8.29	6.46	3.33	2.32	1.56	0	0	0.07	3.02367e-71	m1
SLC27A5	solute carrier family 27 member 5	44.55	35.02	30.61	35.79	29.97	21.38	5.91	3.65	0.55	1.09	0.32	8.29301e-45	m1
ZNF671	zinc finger protein 671	10.47	9.88	10.26	12.94	6.4	7.07	6.77	5.03	4.93	6.24	5.04	1.28177e-05	m1
ZMPSTE24	zinc metallopeptidase STE24	26.55	22.3	33.4	30.06	24.86	21.02	15.97	13.15	11.25	15.62	10.63	1.75714e-10	m1
WBP11	WW domain binding protein 11	42.61	48.39	40.52	37.44	38.62	38.71	29.56	25.51	19.13	25.39	36.52	3.51097e-07	m1
SCAMP1	secretory carrier membrane protein 1	39.39	33.78	35	40.86	36.62	26.47	25.27	13.35	11.12	18.17	16.19	2.11573e-20	m1
AKR1B1	aldo-keto reductase family 1 member B	85.03	106.61	51.35	34.69	39.19	3.01	1.77	0.83	0.53	0.95	1.52	2.1899e-85	m1
MTIF2	mitochondrial translational initiation factor 2	22.42	21.99	17.76	19	15.84	10.55	10.39	10.99	7.15	6.97	4.65	7.16573e-18	m1
IPO11	importin 11	25.26	20.5	12.42	13.89	10.43	16.12	9.4	2.06	1.37	4.72	10.6	2.61374e-12	m1
CPXM1	carboxypeptidase X, M14 family member 1	23.16	16.66	10.16	12.88	12.7	9.41	0.29	0.37	0	0	0	1.25797e-89	m1
IGBP1	immunoglobulin binding protein 1	35.26	34.56	30.45	30.38	24.89	28.51	25.12	25.04	22.14	24.7	27.34	4.50319e-07	m1
NUDC	nuclear distribution C, dynein complex regulator	123.12	133.17	103.03	105.65	152.28	117.22	37.96	40.66	24.2	25.79	37	1.32653e-63	m1
TXNL1	thioredoxin like 1	98.8	86.64	106.34	91.84	103.42	97.14	69.8	49.96	49.8	63.2	75.89	2.04312e-12	m1
MAP3K20	mitogen-activated protein kinase kinase kinase 20	12.66	20.3	13.33	13.36	17.63	6.56	3.81	1.94	0.84	0.91	0.52	6.2091e-27	m1
TMEM101	transmembrane protein 101	37.9	29.38	33.26	23.79	25.34	27.6	11.38	13.11	10.74	10.73	11.27	9.55238e-26	m1
CD200	CD200 molecule	9.27	21.26	13.28	6.7	4.54	5.48	3.51	0.1	0	0.28	0	4.34968e-52	m1
PHGDH	phosphoglycerate dehydrogenase	61.82	73.31	56.34	40.46	52.95	23.1	2.93	1.97	0.61	0	0.46	8.26472e-84	m1
ECHDC1	ethylmalonyl-CoA decarboxylase 1	44.67	40.55	64.62	48.16	55.46	42.36	30.43	23.65	30.09	54.8	33.07	2.21888e-09	m1
DHPS	deoxyhypusine synthase	69.04	73.81	56.94	59.53	51.08	45.66	53.5	45.95	42.48	30.99	49.44	4.25866e-06	m1
FKBP5	FKBP prolyl isomerase 5	28.06	33.94	26.07	25.7	41.5	35.2	9.02	7.93	7.69	8.65	4.23	2.31472e-72	m1
TMED1	transmembrane p24 trafficking protein 1	79.47	74.98	66.89	69.46	76.07	68.76	43.89	41.17	26.51	38.73	55.14	5.72386e-11	m1
PPIL2	peptidylprolyl isomerase like 2	15.35	15.35	13.87	13.34	11.83	10.99	11.5	10.36	8.56	8.51	10.55	0.000932307	m1
CYB5R3	cytochrome b5 reductase 3	66.52	61.64	70.47	59.98	84.78	85.49	41.05	44.49	37.55	55.85	29.2	2.55419e-07	m1
DNAL4	dynein axonemal light chain 4	15	14.54	12.41	15.14	14.67	11.21	8.14	6.37	7.94	5.08	9.88	0.00522662	m1
RHBDD3	rhomboid domain containing 3	16.77	20.95	15.59	18.09	22.32	14.68	4.51	4.54	4.09	3.3	2.02	3.05332e-25	m1
GZMB	granzyme B	3.24	23.18	46.2	2.97	2.12	3.45	0.83	1.07	1	4.44	0.74	8.27421e-10	m1
GNPNAT1	glucosamine-phosphate N-acetyltransferase 1	13.46	20.09	17.41	15.62	18.91	8.19	2.52	0.41	0.2	0	0.18	3.04114e-29	m1
PIGH	phosphatidylinositol glycan anchor biosynthesis class H	40.46	23.72	25.98	26.16	36.39	21.55	14.56	16.11	15.39	16.7	16.67	8.25532e-08	m1
LGMN	legumain	18.54	24.54	41.74	8.3	5.05	7.08	1.31	2.08	3	7	0.74	5.88368e-06	m1
PCK2	phosphoenolpyruvate carboxykinase 2, mitochondrial	11.23	12.58	10.45	4.81	4.4	2.46	0.44	0	1.73	2.35	2.92	5.13546e-12	m1
ARFGAP1	ADP ribosylation factor GTPase activating protein 1	11.53	10.45	15.48	9.86	15.88	12.15	4.11	8.02	10.12	10.09	5.93	0.00547977	m1
ARFRP1	ADP ribosylation factor related protein 1	40.55	35.12	33.28	29.82	33.82	34.68	21.94	21.55	23.12	18.83	15.82	1.46495e-06	m1
CSNK2A1	casein kinase 2 alpha 1	53.69	48.95	57.39	54.84	39.92	30.19	35.49	34.57	35.96	38.08	30.34	4.77698e-10	m1
PLS3	plastin 3	12.38	4.17	1.57	0.5	0	0	0	0	0	0	0	7.71823e-18	m1
NAA10	N-alpha-acetyltransferase 10, NatA catalytic subunit	116.34	124.26	110.03	102.7	77.8	58.26	63.33	59.71	57.43	52.92	94.01	6.77388e-12	m1
PQBP1	polyglutamine binding protein 1	85.89	95.4	77.23	76.4	65.23	62.61	53.25	45.22	41.23	39.01	49.83	4.21285e-23	m1
GATA1	GATA binding protein 1	70.5	10.19	2.26	17.3	11.18	15.94	2.3	3.22	3.39	3.56	4.65	0.000210573	m1
USP11	ubiquitin specific peptidase 11	76.99	64.22	51.57	55.3	38.1	31.39	7.28	7.7	2.5	3.6	5.95	3.51528e-137	m1
ACP5	acid phosphatase 5, tartrate resistant	45.7	45.84	22.47	21.43	19.28	11.6	0.81	0.32	0.96	1.4	7.89	2.03907e-20	m1
TSC22D1	TSC22 domain family member 1	43.76	24.72	16.18	21.58	10.99	9.36	5.06	2.55	1.84	2.22	3.5	1.78964e-22	m1
HAGHL	hydroxyacylglutathione hydrolase like	6.31	10.07	5.85	10.1	18.45	7.05	0	0	0	0	0	9.238e-26	m1
CLUAP1	clusterin associated protein 1	20.95	15.78	19.69	14.94	5.52	12.43	2.33	1.2	0.88	0	0.54	7.54591e-26	m1
EARS2	glutamyl-tRNA synthetase 2, mitochondrial	12.23	9.51	17.68	9.7	7.58	6.41	3.84	0.77	0.5	0.49	0.36	3.63318e-14	m1
RIPK2	receptor interacting serine/threonine kinase 2	13.45	12.03	14.45	14.35	15.98	9.41	6.26	5.42	7.51	13.15	9.09	0.00225133	m1
LAPTM4B	lysosomal protein transmembrane 4 beta	16.85	11.47	7.12	9.14	6.68	7.13	1.03	0.69	0	0.22	0	2.33189e-55	m1
GSDMD	gasdermin D	211.68	242.52	250.46	253.03	329.47	315.07	56.29	91.79	70.75	117.29	104.3	4.23675e-16	m1
EEF1D	eukaryotic translation elongation factor 1 delta	688.05	659.57	569.14	551.96	542.17	559.16	488.72	438.73	484.99	409.02	368.97	3.52247e-09	m1
DCTN6	dynactin subunit 6	39.98	34.09	35.61	35.42	35.22	30.74	18.48	27.86	29.15	26.46	23.29	9.91253e-05	m1
KCNN4	potassium calcium-activated channel subfamily N member 4	7.07	12.22	10.48	6.97	11.85	6.31	0.49	0.49	0	0	1.05	2.93631e-26	m1
NUCB1	nucleobindin 1	101.13	98.99	107.82	89.93	134.71	119.95	50.41	45.12	68.12	93.24	57.95	1.94092e-09	m1
MAP4K1	mitogen-activated protein kinase kinase kinase kinase 1	28.17	28.32	31.79	13.76	39.8	14.78	11.73	8.25	13.69	5.9	12.36	5.21535e-06	m1
PLEKHJ1	pleckstrin homology domain containing J1	73.39	68.11	65	79.28	97.35	102.55	39.22	53.6	47.93	50.49	54.56	5.06318e-14	m1
AKAP8	A-kinase anchoring protein 8	17.47	10.99	11.27	14.29	11.98	6.91	12.18	7.73	9.86	5.99	9.69	0.00522755	m1
ANKRD27	ankyrin repeat domain 27	40.94	29.2	35.04	26.93	20.43	20.4	14.88	20.28	24.04	21.69	17.66	9.23936e-06	m1
ETFB	electron transfer flavoprotein subunit beta	195.52	198.85	194.93	146.3	223.74	159.11	60.46	76.11	77.29	48.5	58.35	8.3544e-52	m1
BCAT2	branched chain amino acid transaminase 2	38.16	25.83	30.29	29.1	32.43	20.67	5.37	4.4	0.71	1.14	0.15	6.11316e-35	m1
ISYNA1	inositol-3-phosphate synthase 1	59.36	39.03	16.05	17.11	12.32	3.27	0.23	0.24	1.32	1.71	4.97	1.33745e-57	m1
COPE	COPI coat complex subunit epsilon	1266.82	1248.72	1392.98	1343.91	1699.36	1551.87	781.7	811.96	725.49	1086.51	869.55	0.00691793	m1
ARMC6	armadillo repeat containing 6	22.01	21.61	20.72	15.24	19.01	12.33	5.81	5.13	3.05	2.74	2.41	6.60059e-43	m1
RASA4	RAS p21 protein activator 4	12.73	11.5	9.17	7.27	9.2	7.07	0.7	0	0.46	0.75	3.46	8.24333e-09	m1
PMPCB	peptidase, mitochondrial processing subunit beta	63.01	49.4	51.7	54.88	48.72	44.98	40.75	39.31	40.91	27.77	37.17	3.61766e-19	m1
PON2	paraoxonase 2	15.47	13.01	10.71	11.39	8.78	4.94	2.16	1.41	0.65	0	0	4.8109e-25	m1
CPVL	carboxypeptidase vitellogenic like	93.14	81.73	119.89	110.48	77.98	99.2	11.11	3.02	0.72	3.8	0.96	6.68283e-51	m1
HSPB1	heat shock protein family B (small) member 1	358.98	414.61	278.76	292.87	300.68	211.25	39.36	14.05	6.9	4.97	2.55	1.14486e-60	m1
TFR2	transferrin receptor 2	23.77	2.21	0.96	9.39	0	1.6	3.34	1.25	1.07	1.67	1.53	0.000104413	m1
CLDN15	claudin 15	10.3	17.43	7.12	5.17	8.42	4.87	2.28	2.81	6.6	3.08	3.82	1.70263e-15	m1
TMEM106B	transmembrane protein 106B	31.85	20.64	26.49	31.64	30.78	24.56	19.58	15.11	13.72	22.69	22.29	0.000458936	m1
MEST	mesoderm specific transcript	92.99	73.49	47.21	50.41	24.07	18.7	6.35	2.52	0.42	0	1.17	2.32498e-71	m1
GIMAP2	GTPase, IMAP family member 2	11.66	12.89	8.84	6.48	3.68	3.93	3.69	4.46	2.22	4.21	4.8	0.000701924	m1
TMEM176B	transmembrane protein 176B	13.5	40.37	28.57	4.47	29.11	3.31	0.14	0.75	0	0.89	0	9.97914e-23	m1
PDLIM1	PDZ and LIM domain 1	60.3	33.92	16.7	16.22	15.59	18.46	5.57	2.49	1.46	1.17	0.83	2.67395e-18	m1
SEC23IP	SEC23 interacting protein	32.92	24.58	33.41	25.92	18	15.31	19.74	13.93	12.13	13.48	19.63	7.73566e-05	m1
MINPP1	multiple inositol-polyphosphate phosphatase 1	41.77	19.56	22.94	27.68	16.21	14.07	2.73	1.43	1.02	3.16	2.69	7.71207e-22	m1
DNAJC12	DnaJ heat shock protein family (Hsp40) member C12	14.87	7.74	13.34	12.14	5.41	3.69	0.96	0	0	0	0	1.75994e-103	m1
ICAM2	intercellular adhesion molecule 2	123.16	102.38	69.47	83.55	64.95	61.82	9.33	2.31	1.61	7.87	6.64	1.50586e-71	m1
SYNGR2	synaptogyrin 2	275.03	295.13	257.98	295.72	353.81	318.62	154.5	194.31	210.75	158.23	162.97	6.29813e-16	m1
LGALS3BP	galectin 3 binding protein	28.97	48.58	47.69	35.6	30.48	30.88	14.33	8.27	2.5	6.14	3.71	4.16583e-18	m1
DUSP3	dual specificity phosphatase 3	16	29.41	20.09	17.14	20.44	10.25	9.98	3.25	2.62	5.83	7.2	3.01838e-21	m1
NAT9	N-acetyltransferase 9 (putative)	23.1	40.9	31.54	27.56	30.74	23.32	15.72	11.61	17.7	14.35	21.75	3.89578e-05	m1
TMEM104	transmembrane protein 104	15.92	15.15	10.63	9.2	12.8	6.86	4.42	4.43	7.39	4.1	4.1	3.0075e-20	m1
FRG1	FSHD region gene 1	124.33	110.42	103.62	99.06	123.59	93.74	96.07	78.2	77.99	82.58	75.19	4.1341e-05	m1
UFSP2	UFM1 specific peptidase 2	17.57	20.05	20.61	21.96	13.65	14.62	8.87	7.68	5.32	6.28	6.86	6.99513e-08	m1
CCDC86	coiled-coil domain containing 86	17.52	16.08	12.22	12.68	10.63	6.43	2.97	0.96	0.61	0	0.07	4.62674e-69	m1
CHORDC1	cysteine and histidine rich domain containing 1	41.17	43.85	52.22	44.77	38.22	32.2	26.5	19.07	20.95	22.82	11.15	2.26899e-17	m1
MDK	midkine	12.16	9.73	2.79	2.1	4.37	1.1	1.67	3.14	3.14	2.34	1.93	0.0043028	m1
SLC35F2	solute carrier family 35 member F2	11.42	13.22	10.39	9.68	10.42	7.88	1.3	0.17	0	0	0	1.6388e-79	m1
CD69	CD69 molecule	98.99	71.58	75.13	98.34	50.14	50.53	40.72	3.61	4.1	21.34	35.57	1.27831e-10	m1
PTGES3	prostaglandin E synthase 3	286.73	279.22	287.57	292.23	243.01	220.23	175.69	146.17	92.3	125.92	176.34	1.17377e-27	m1
KRT18	keratin 18	13.8	12.99	8.5	8.55	5.62	1.86	0	0	0	0	1.34	2.07072e-53	m1
OGFOD2	2-oxoglutarate and iron dependent oxygenase domain containing 2	40.35	35.68	36.77	43.14	39.25	31.66	22.46	21.7	21.53	28.27	25.1	0.00266982	m1
OAS2	2'-5'-oligoadenylate synthetase 2	11.48	17.64	12.64	8.07	3	1.79	6.01	2.48	3.83	13.14	1.45	4.61351e-07	m1
DNPH1	2'-deoxynucleoside 5'-phosphate N-hydrolase 1	183.33	140.29	139.41	151.7	195.72	157.73	2.97	5.06	0.99	0.56	0.62	8.89653e-64	m1
LY86	lymphocyte antigen 86	5.52	22.17	19.9	1.48	5.57	2.74	0.21	0.36	0.25	1.44	0	1.21168e-06	m1
SPARC	secreted protein acidic and cysteine rich	91.87	185.75	89.89	29.78	105	25.3	7.52	6.59	3.1	0.24	0.08	9.90905e-43	m1
THG1L	tRNA-histidine guanylyltransferase 1 like	23.5	19.99	20.91	14.56	12.78	10.54	5.62	3.33	0.65	1.46	0.73	9.57983e-19	m1
CCNG1	cyclin G1	132.1	114.66	116.45	121.65	74.02	89.77	43.51	42.51	37.81	27.01	28.57	5.2901e-46	m1
SKP1	S-phase kinase associated protein 1	655.79	598.23	663.65	608.32	538.03	513.58	446.22	484.19	521.32	402.96	403.13	3.28568e-05	m1
PCCB	propionyl-CoA carboxylase subunit beta	69.37	58.45	63.76	65.85	53.27	47.33	16.47	4.91	3.33	4.89	4.49	1.38621e-80	m1
CEP70	centrosomal protein 70	17.74	14.64	11.37	13.97	1.68	5.07	0.14	0.56	0.68	0	0.54	4.18927e-23	m1
RNF7	ring finger protein 7	117.51	126.42	126.18	133.74	118.42	136.41	104.15	94.88	94.55	126.19	82.58	4.53715e-06	m1
LMAN2L	lectin, mannose binding 2 like	17.23	16.1	20.63	17.25	12.75	17.08	4.87	6.22	4.17	5.51	6.92	3.28527e-19	m1
UNC50	unc-50 inner nuclear membrane RNA binding protein	65.6	70.63	74.67	75.52	83.29	81.37	51.06	50.34	57.97	49.92	51.23	0.00281343	m1
C1orf21	chromosome 1 open reading frame 21	9.79	14.16	4.76	6.66	7.86	4.47	0.06	0.19	0	0	0	5.06475e-28	m1
TMEM9	transmembrane protein 9	87.77	96.93	82.6	77.39	93.86	73.84	26.37	10.81	3.42	11.5	13.69	9.68863e-66	m1
MPL	MPL proto-oncogene, thrombopoietin receptor	41.63	33.05	17.03	16.12	5.89	2.74	0.08	0.05	0.05	0.19	0.04	5.90643e-71	m1
PRDX1	peroxiredoxin 1	173.94	171.95	142.5	114.44	82.74	84.01	23.77	7.67	12.52	29.12	20.66	4.03995e-85	m1
MTFR1L	mitochondrial fission regulator 1 like	74.75	67.04	68.62	60.27	79.5	61.93	52.91	65.05	52.99	49.02	56.54	0.00334117	m1
ATF6	activating transcription factor 6	33.65	36.58	31.51	26.72	25.19	23.31	33.45	19.1	23.95	17.12	24.93	0.00403151	m1
CRYGD	crystallin gamma D	53.47	64.5	35.68	30.85	17.57	10.98	0.66	0	0	0.7	0	8.07415e-98	m1
C1orf54	chromosome 1 open reading frame 54	13.19	18.5	14.91	11.3	11.46	8.26	5.16	1.89	3.2	3.41	3.42	4.89557e-15	m1
EEF2KMT	eukaryotic elongation factor 2 lysine methyltransferase	2.64	6.71	12.07	7.39	5.73	3.06	1.65	0.98	0.32	0.55	0	3.77777e-36	m1
IFT43	intraflagellar transport 43	19.78	19.38	22.69	12.78	17.3	10.83	3.49	1.53	0.81	0.71	4.18	8.56475e-19	m1
DENND10	DENN domain containing 10	277.96	296.79	286.09	263.79	250.06	269.02	173.64	99.34	82.99	124.32	60.28	4.71225e-36	m1
RCL1	RNA terminal phosphate cyclase like 1	14.72	10.37	10.77	13.57	11.55	8.17	5.32	3.37	3.47	5.22	0.98	3.75852e-11	m1
TGFBI	transforming growth factor beta induced	13.62	32.69	39.15	5.94	13.27	14.69	0.25	2.05	0.31	1.06	2.26	0.000148732	m1
CLU	clusterin	188.16	267.5	254.45	108.75	370.99	180.41	20.59	5.26	2.53	4.91	0.6	1.08337e-68	m1
TARDBP	TAR DNA binding protein	178.92	171.79	190.6	153.62	131.7	130.02	110.38	140.21	100.47	113.85	97.8	3.80835e-15	m1
CRISPLD1	cysteine rich secretory protein LCCL domain containing 1	25.43	17.78	10.61	15.88	11.47	3.81	0.27	0.15	0	0	0	4.49311e-35	m1
FAM117A	family with sequence similarity 117 member A	22.09	15.34	9.6	6.49	6.11	4.48	3.48	4.38	4.35	6.48	6.11	2.47483e-30	m1
TRIM6	tripartite motif containing 6	20.02	18.34	21.45	26.22	8.9	9.82	6.05	1.41	0.39	4.21	5.98	2.8455e-29	m1
A1BG	alpha-1-B glycoprotein	31.21	32.64	31.72	27.18	23.4	23.4	8.35	2.94	4.27	4.57	0.52	1.66928e-49	m1
DPPA4	developmental pluripotency associated 4	61.27	37.61	33.65	41.12	21.75	8.75	2.81	1.63	0.4	0.27	0	1.93979e-91	m1
CAT	catalase	873.25	1085.45	1064.92	1236.14	939.12	1094.96	716.57	359.32	357.84	521.16	255.76	1.05316e-42	m1
TMEM39B	transmembrane protein 39B	26.77	27.87	24.03	20.06	14.77	15.6	12.09	9.44	14.26	14.42	10.9	0.000703784	m1
LRIF1	ligand dependent nuclear receptor interacting factor 1	22.36	18.63	17.65	20.06	19.37	16.98	9.43	11.57	9.4	9.13	14.22	3.28867e-12	m1
GPSM2	G protein signaling modulator 2	23.7	17.33	9.29	14.29	3.91	3.65	3.3	5.06	4.81	1.69	1.27	1.42157e-35	m1
MTIF3	mitochondrial translational initiation factor 3	132.51	143.7	109.5	125.29	77.68	90.16	70.61	81.3	98.7	127.2	83.99	5.33134e-19	m1
GTF3A	general transcription factor IIIA	294.95	292.05	212.81	276.7	274.14	272.8	93.79	73.94	44.71	56.46	32.03	5.90326e-132	m1
HOXA7	homeobox A7	21.34	15.51	3.69	5.35	0.71	0.43	0	0	0	0	0	3.15968e-138	m1
ACO1	aconitase 1	13.41	12.67	13.86	11.13	10.97	10.81	5.59	4.48	1.99	4.68	1.37	6.95743e-39	m1
CCDC91	coiled-coil domain containing 91	12.99	21.51	16.06	17.69	20.93	16.11	3.68	9.13	6.81	7.08	1.53	6.66191e-08	m1
PRDX4	peroxiredoxin 4	115.08	102.99	153.83	147.51	165.32	148.15	23.36	16.72	12.55	12.66	6.87	4.5341e-46	m1
WDR83	WD repeat domain 83	20.29	19.98	20.32	17.28	22.7	21.29	12.17	9.45	7.74	12.5	10.1	0.00160865	m1
EBPL	EBP like	69.45	64.91	26.41	43.7	45.47	35.86	17.42	4.42	5.17	6.86	2.61	3.26815e-45	m1
DNPEP	aspartyl aminopeptidase	19.05	18.97	27.84	17.46	20.71	18.28	5.2	4.98	6.62	3.45	8.25	8.88781e-08	m1
CDH26	cadherin 26	9.46	11.73	7.05	8.14	3.33	4.56	3.42	1.51	3.07	1.66	2.76	1.59818e-09	m1
F13A1	coagulation factor XIII A chain	80.1	191.58	146.97	30.24	96.67	9.28	1.79	1.07	1.02	1.82	0.35	4.74678e-20	m1
SOX4	SRY-box transcription factor 4	58.01	40.54	25.48	24.27	13.39	11.18	2.49	1.3	0.48	0.94	0.56	2.11292e-126	m1
RPP40	ribonuclease P/MRP subunit p40	26.67	31.08	26.94	25.47	16.01	9.18	3.05	0.43	0	0	0	1.0737e-59	m1
EREG	epiregulin	14.92	14.24	8.48	7.69	7.07	4.9	4.64	0.8	0.03	0.17	0.36	6.07851e-39	m1
BBS2	Bardet-Biedl syndrome 2	20.37	21.54	16.64	16.16	21.61	17.43	10.46	3.7	5.22	5.19	4.78	1.26575e-29	m1
MT2A	metallothionein 2A	156.55	102.95	102.55	117.13	102.5	75.52	50.71	16.81	13.28	55.66	51.23	6.38746e-11	m1
NT5C	5', 3'-nucleotidase, cytosolic	79.12	58.41	46.11	50.46	58.99	46.09	8.04	6.01	7.24	35.48	31.19	2.95918e-19	m1
ALKBH7	alkB homolog 7	101.03	109.85	82.04	100.91	114.47	106.51	23.48	36.62	31.76	38.57	32.42	7.33503e-18	m1
NRSN2	neurensin 2	19.75	18.06	7.54	8.74	7.86	1.44	0.76	0.21	0	0	0	1.27159e-39	m1
RRBP1	ribosome binding protein 1	14.54	13.01	18.36	12.77	16.33	9.3	11.88	7.36	9.14	12.87	7.01	0.00576892	m1
CCR7	C-C motif chemokine receptor 7	3.45	10.81	15.5	6.1	5.83	2.33	0	1.94	0.29	1.9	0	0.000834574	m1
L3HYPDH	trans-L-3-hydroxyproline dehydratase	21.02	14.64	20.11	17.08	7.58	9.67	4.53	2.38	1.44	0.56	2.54	9.86465e-24	m1
ARMCX1	armadillo repeat containing X-linked 1	20.11	18.97	17.03	18.3	19.4	14.14	2.36	1.19	0.46	0	0	2.46163e-73	m1
MTERF1	mitochondrial transcription termination factor 1	19.39	14.16	19.35	18.83	13.83	13.13	13.55	9.63	10.53	13.58	10.14	5.41678e-05	m1
SRD5A3	steroid 5 alpha-reductase 3	23.59	42	26.6	17.34	26.67	16.07	1.94	0	0.05	0.2	0	8.28287e-39	m1
SPINK2	serine peptidase inhibitor Kazal type 2	425.62	266.73	128.42	215.44	39.84	64.07	6.17	3.54	0.81	1.75	0	1.22771e-144	m1
PPAT	phosphoribosyl pyrophosphate amidotransferase	16.84	10.58	10.45	10.77	8.25	9.24	3.39	0.69	0.15	0.1	0	6.22415e-46	m1
APOL3	apolipoprotein L3	14.02	20.7	12.24	9.52	3.92	8.14	0.91	0.58	0.19	0.43	2.21	5.50743e-12	m1
IGLL1	immunoglobulin lambda like polypeptide 1	1208.67	1096.7	253.16	655.71	219.35	158.43	3.1	2.11	0.32	1.69	0.36	1.22883e-200	m1
IFT22	intraflagellar transport 22	21.09	19.83	16.05	16.99	19.93	12.55	2.37	0.89	0	0.14	0	1.79103e-67	m1
IRF5	interferon regulatory factor 5	41.93	39.58	25.29	32.34	29.1	22.73	17.56	25.53	17.82	14.74	12.19	3.55369e-05	m1
NDUFA5	NADH:ubiquinone oxidoreductase subunit A5	75.21	78.12	83.54	78.67	72.55	50.71	44.29	30.5	29.7	22.2	26.96	2.7304e-61	m1
COPB1	COPI coat complex subunit beta 1	68.27	58.29	79.06	73.5	63.27	59.81	66.5	66.5	48.09	70.16	57.08	1.50515e-05	m1
PSMA1	proteasome 20S subunit alpha 1	317.23	293.19	317.1	319.7	281.57	234.62	198.22	186.85	184.88	167.4	176.37	7.77896e-26	m1
TTI2	TELO2 interacting protein 2	19.88	16.43	18.13	14.21	15.52	12.78	16.19	10.48	11.19	10.06	10.15	0.000159257	m1
GAMT	guanidinoacetate N-methyltransferase	21.19	18.86	8.85	14.99	21.47	8.73	0.22	0	0	0	0	2.52684e-39	m1
BST2	bone marrow stromal cell antigen 2	193.57	224.07	256.33	189.74	223.59	135.63	85.5	80.95	67.81	90.99	123.06	6.4339e-13	m1
PGLS	6-phosphogluconolactonase	96.81	131.52	99.58	116.33	117.29	95.9	57.25	75.53	102.2	126.13	88.89	5.02164e-06	m1
SAMD10	sterile alpha motif domain containing 10	10.6	14.14	6.8	9.48	6.51	5.96	0.61	0	0	0	0	2.10736e-34	m1
EIF3G	eukaryotic translation initiation factor 3 subunit G	278.55	265.63	253.29	234.15	184.37	176.41	107.01	100.23	90.11	79.3	125.83	2.87736e-35	m1
ZNF331	zinc finger protein 331	10.8	13.72	7.07	8.24	6.59	3.87	5.89	2.45	1.24	2.15	1.61	8.29584e-22	m1
PPIL4	peptidylprolyl isomerase like 4	17.59	19.01	20.2	13.6	16.49	16.9	8.01	9.59	6.57	9.48	9.17	6.50731e-12	m1
TRAF7	TNF receptor associated factor 7	14.73	10.22	13.83	11.25	12.79	13.69	5.12	3.63	6.08	4.63	4.78	1.59399e-16	m1
PIAS3	protein inhibitor of activated STAT 3	14.92	17.43	13.7	11.04	13.81	9.17	6.88	5.01	1.94	4.66	5.67	1.10927e-16	m1
RAMP1	receptor activity modifying protein 1	29.23	14.2	11.74	9.75	2.21	1.2	0	0	0	0	0	1.24128e-06	m1
SERPINF1	serpin family F member 1	2.9	27.13	39.2	1.81	6.71	0.83	1.74	0.42	2.15	0	0.45	9.3496e-09	m1
JCHAIN	joining chain of multimeric IgA and IgM	22.67	40.89	38.54	113.58	29.99	5.98	0	11.21	8.7	26.23	2.25	8.21501e-05	m1
EIF5A	eukaryotic translation initiation factor 5A	243.25	257.86	194.07	204.59	222.83	192.71	65.88	86.7	54.96	56.47	55.57	2.93513e-62	m1
NIP7	nucleolar pre-rRNA processing protein NIP7	25.45	31.11	28.55	18.73	15.52	17.99	14.32	13.67	6.67	8.53	11.7	4.89924e-18	m1
PCED1A	PC-esterase domain containing 1A	11.18	15.95	6.52	10.88	11.18	11.59	1.82	3.76	7.11	1.28	1.6	1.85478e-18	m1
DAP3	death associated protein 3	94.8	103.08	106.71	87.78	79.8	98.54	82.02	83.79	65.07	83.93	85.67	0.00339836	m1
BEX2	brain expressed X-linked 2	50.59	26.55	29.58	22.18	15.95	7.42	2.69	0.57	0.28	0	0	9.17519e-32	m1
SRRM1	serine and arginine repetitive matrix 1	160.65	177.06	155.24	146.24	142.15	108.78	156.72	146.39	143.52	125.72	130.92	4.05364e-08	m1
CNDP2	carnosine dipeptidase 2	88.52	92.9	94.16	86.18	76.91	61.18	44.31	27.32	19.43	23.86	21.87	2.72771e-34	m1
GSTM5	glutathione S-transferase mu 5	14.65	15.11	14.24	6.73	7.4	0	0	0	0	0	0	7.17093e-19	m1
FKBP11	FKBP prolyl isomerase 11	161.55	134.22	141.92	151.55	86.37	76.67	7.61	5.27	5.28	7.26	7.26	1.61477e-101	m1
IL15RA	interleukin 15 receptor subunit alpha	11.02	11.29	15.45	12.31	8.7	7.23	5.86	1.93	1.17	3.9	4.31	8.82257e-08	m1
RTL8C	retrotransposon Gag like 8C	79.31	70.3	69.76	73.97	84.97	88.23	19.93	40.71	66.25	94.66	38.44	6.3214e-09	m1
FADS2	fatty acid desaturase 2	16.01	13.06	16.13	10.96	9.5	10.05	3.21	1.16	0.49	1.41	0.79	6.12252e-14	m1
CLDN10	claudin 10	15.53	27.64	29.24	13.84	18.55	11.22	0.58	0.04	0	0.16	0	1.32661e-120	m1
RFK	riboflavin kinase	23.41	18.17	17.38	14.89	19.95	20.85	9.82	6.23	6.13	7.34	3.23	4.54396e-18	m1
CTSL	cathepsin L	16.8	24.45	19.63	15.55	12.3	13.24	0.4	1.1	1.23	2.2	1.88	0.000394156	m1
RINT1	RAD50 interactor 1	11.65	10.67	10.04	12.98	6.54	6.26	4.75	4.95	5.85	2.31	3.3	4.80596e-11	m1
TESPA1	thymocyte expressed, positive selection associated 1	38.05	23.28	15.94	12.11	5.11	4.29	0.64	0.54	0.5	2.48	3.47	3.04246e-41	m1
NTPCR	nucleoside-triphosphatase, cancer-related	143.85	143.23	115.94	100.63	67.3	60.27	48.07	34.84	27.58	19.16	18.82	1.30475e-97	m1
SERPINE2	serpin family E member 2	19.86	8.32	8.99	9.11	0.66	4.71	0.27	0.22	0.57	0.09	0	1.58431e-20	m1
MYO1G	myosin IG	25	23.36	25.93	22.25	44.64	43.13	13.84	21.22	18.65	30.17	18.21	0.00825055	m1
DNAJC1	DnaJ heat shock protein family (Hsp40) member C1	31.19	37.17	19.36	28.5	42.28	36.57	14.62	9.34	10.9	12.54	6.66	1.13397e-11	m1
ST6GALNAC4	ST6 N-acetylgalactosaminide alpha-2,6-sialyltransferase 4	15.45	18.35	14.24	16.41	12.56	16.04	1.72	3.4	1.41	1.25	1.25	1.19849e-18	m1
STX17	syntaxin 17	18.8	20.39	16.88	17.59	12.51	14.16	12.5	6.85	8.96	9.31	6.74	1.22799e-08	m1
FPGS	folylpolyglutamate synthase	11.11	13.91	7.38	9.8	4.5	8.39	1.58	1.98	1.7	1.22	2.17	1.22366e-13	m1
RABEPK	Rab9 effector protein with kelch motifs	30.33	32.21	35.56	34.06	28.12	23.04	9.07	14.03	6.35	5.68	8.23	1.8596e-58	m1
MYC	MYC proto-oncogene, bHLH transcription factor	421.74	407.46	232.86	245.34	158.18	132.62	8.82	5.19	1.91	3.18	0.62	1.62447e-41	m1
ALDH1B1	aldehyde dehydrogenase 1 family member B1	11.85	10.52	13.66	11.6	8.54	6.45	0.98	0.14	0	0	0.06	6.54579e-36	m1
BPHL	biphenyl hydrolase like	16.06	14.36	7.81	9.1	4.81	0.47	2.51	0.23	0	0.35	0	4.79873e-13	m1
HADHB	hydroxyacyl-CoA dehydrogenase trifunctional multienzyme complex subunit beta	159.63	177.46	208.73	186.95	192.45	184.67	139.85	123.52	121.56	149.62	137.27	4.75181e-06	m1
PNPT1	polyribonucleotide nucleotidyltransferase 1	38.92	35.86	25.78	32.91	20.25	16.05	15.11	13.04	3.92	22.24	3.13	1.3749e-06	m1
ATAD1	ATPase family AAA domain containing 1	22.61	22.36	23.81	27.16	15.34	18.19	12.18	13.93	19.31	11.25	9.19	6.03765e-12	m1
STAT4	signal transducer and activator of transcription 4	25.6	28.43	13.6	10.8	11.97	3.26	0.25	0.29	0	1.27	0.7	7.36695e-19	m1
ABI2	abl interactor 2	17.78	10.95	9.3	8.27	8.02	1.21	0.28	0	0.08	1.08	0.01	8.04326e-33	m1
AP1AR	adaptor related protein complex 1 associated regulatory protein	17.07	15.13	23.22	12.54	14.7	11.88	8.42	5.45	2.34	4.42	6.84	2.56422e-07	m1
NAAA	N-acylethanolamine acid amidase	18.8	22.22	12.6	11.27	8.06	6.58	0.94	0.32	3.31	2.83	2.77	5.05215e-14	m1
USO1	USO1 vesicle transport factor	27.26	24.46	33.48	25.18	24.05	21.86	16.23	7.57	11.23	14.03	11.84	1.40916e-29	m1
SDSL	serine dehydratase like	18.28	19.75	10.05	9.5	9	5.95	0.8	0	0	0	0.4	7.19089e-38	m1
N4BP2L1	NEDD4 binding protein 2 like 1	92.89	94.14	68.55	59.55	54.04	49.42	13.93	9.16	3.22	2.55	6.54	8.79334e-108	m1
DENR	density regulated re-initiation and release factor	73.17	74.17	67.16	70.06	61.29	58.09	56.18	58.48	49.04	48.58	64.62	0.000837973	m1
SORD	sorbitol dehydrogenase	31.83	31.67	23.67	18.07	12.62	11.76	8.05	6.14	5.16	7.43	7.16	8.18647e-17	m1
HDC	histidine decarboxylase	26.73	0.06	2.25	3.6	0	1.81	0	0.64	0.66	2.24	0	0.000244618	m1
MFGE8	milk fat globule EGF and factor V/VIII domain containing	22.36	16.75	6.37	10.03	3.27	3.63	0.39	0	0	0	0.14	1.74728e-78	m1
IRF8	interferon regulatory factor 8	4.04	45.96	42.85	9.84	63.38	4.02	0.45	3.48	0.69	2.21	0.08	3.83805e-35	m1
GEMIN7	gem nuclear organelle associated protein 7	64.22	61.38	69.48	68.31	42.5	46.69	43.07	38.7	36.7	45.68	27.38	1.79169e-05	m1
PSMA5	proteasome 20S subunit alpha 5	83.19	94.2	117.15	87.8	88.43	72.12	47.97	42.35	27.87	74.28	36.39	1.70314e-05	m1
NME7	NME/NM23 family member 7	40.08	45.86	33.49	34.8	28.43	19.57	12.98	4.95	4.24	2.2	5.53	1.54974e-31	m1
DUSP10	dual specificity phosphatase 10	9.78	13.59	8.19	5.03	10.43	3.07	3.22	1.65	0.66	1.65	3.17	1.88747e-15	m1
MEIS1	Meis homeobox 1	24.55	13.22	7.05	9.67	1.33	0.33	0.01	0	0	0	0	1.67604e-26	m1
TMEM177	transmembrane protein 177	16.08	14.05	13.01	15.96	10.29	5.69	2.63	1.33	1.06	0	0	5.20363e-55	m1
FAHD2B	fumarylacetoacetate hydrolase domain containing 2B	31.48	21.68	17.99	17.36	12.07	11.12	2.93	0.48	0	0	0	7.14434e-55	m1
SPAG16	sperm associated antigen 16	12.99	12.03	7.22	10.16	13.18	6.73	1.76	0.03	0.38	0.07	0.4	3.49663e-25	m1
SUMF1	sulfatase modifying factor 1	22.07	24.72	21.43	22.16	22.18	35.09	9.78	18.48	15.99	17.43	11.25	5.73233e-10	m1
LYAR	Ly1 antibody reactive	39.74	30.5	29.11	27.15	23.57	19.88	14.04	6.07	5.35	4.74	9.21	3.92146e-54	m1
OCIAD2	OCIA domain containing 2	102.5	50.74	38.2	50.1	12.2	45.51	21.63	9.78	7.93	7.88	8.55	2.60734e-20	m1
SNCA	synuclein alpha	50.57	51.35	32.52	22.28	14.83	27.32	1.08	2.35	6.16	1.94	1.87	7.76658e-25	m1
PIK3R1	phosphoinositide-3-kinase regulatory subunit 1	18.29	15.27	15.69	11.16	13.64	9.55	8.92	6.05	6.8	6.52	3.27	2.72031e-08	m1
NIPSNAP2	nipsnap homolog 2	25.13	33.25	26.9	25.11	33.24	28.79	9.04	20.21	12.32	10.19	13.02	6.29772e-15	m1
PSPH	phosphoserine phosphatase	14.16	16.14	20.65	18.39	9.25	13.09	2.19	2.7	2.27	1.33	0.79	1.27226e-24	m1
STAR	steroidogenic acute regulatory protein	11.46	18.21	17.97	7.43	11.58	6.46	2.46	0.18	0.14	0.14	0.17	2.24369e-23	m1
FUOM	fucose mutarotase	13.78	19.44	18.61	13.84	18.31	7.52	5.6	3.79	0.51	2.32	0.54	3.43552e-25	m1
LRRC27	leucine rich repeat containing 27	9.45	12.45	7.32	10.82	10.28	3.72	3.49	0.95	0.02	0.69	0.14	1.92858e-16	m1
RGS10	regulator of G protein signaling 10	26.17	37.44	48.14	30.46	31.11	10.23	9.79	9.59	1.47	4.01	16.23	7.81726e-33	m1
SERPINH1	serpin family H member 1	14.6	11.83	7.9	4.18	6.09	2.61	0	0	0.08	0.54	0.06	1.0413e-23	m1
B3GAT3	beta-1,3-glucuronyltransferase 3	20.14	20.79	17.02	16.53	12.46	10.87	10.68	19.93	17.03	9.37	13.9	8.68249e-05	m1
CNBD2	cyclic nucleotide binding domain containing 2	20.85	16.52	13.08	9.7	7.7	10.54	5.2	0	0	0.07	0.06	6.96602e-07	m1
HNMT	histamine N-methyltransferase	2.66	9.19	12.24	4.63	7.17	5.38	0.43	1.37	0.31	0.27	0	4.6013e-30	m1
NKAPD1	NKAP domain containing 1	11.25	14.95	11.41	9.29	6.67	6.16	5.33	2.02	3.1	3.02	3.83	1.9366e-14	m1
DCP1B	decapping mRNA 1B	10.99	12.2	11.76	11.81	3.74	4.23	4	2.83	3.54	2.22	0.63	8.81115e-22	m1
NGLY1	N-glycanase 1	59.32	52.78	55.72	60.39	68.85	70.24	38.43	35.93	35.65	44.23	49.01	2.37417e-05	m1
NUBPL	NUBP iron-sulfur cluster assembly factor, mitochondrial	7.15	11.74	7.56	7.01	2.81	8.7	2.48	2.38	0.5	1.08	0.62	3.05118e-15	m1
CDC123	cell division cycle 123	219.88	186.13	207.9	181.03	195.99	189.83	134.44	140.18	143.71	138.04	150.32	1.47129e-05	m1
QTRT2	queuine tRNA-ribosyltransferase accessory subunit 2	20.23	16.8	16.21	17.55	8.89	12.38	14.95	5.09	12.7	12.46	10.42	1.42364e-06	m1
PIGF	phosphatidylinositol glycan anchor biosynthesis class F	43.07	50.42	47.1	45.24	56.72	24.79	36.8	23.6	32.74	31.2	19.78	3.26025e-14	m1
SCHIP1	schwannomin interacting protein 1	24.53	48.16	16.73	5.79	1.66	1.12	0.21	0.25	0	0	0	1.32181e-25	m1
RPP38	ribonuclease P/MRP subunit p38	33.55	28.96	24.65	27.71	17.1	15.96	14.01	12.97	12.62	7.96	11.74	3.80869e-19	m1
RASGRP3	RAS guanyl releasing protein 3	27.21	17.98	14.43	15.55	9.63	9.31	2.66	1.23	1.34	3.32	1.99	1.54438e-17	m1
HNRNPDL	heterogeneous nuclear ribonucleoprotein D like	101.69	101.08	90.91	81.45	82.99	84.15	76.82	69.27	62.69	66.86	55.48	1.73544e-13	m1
CLGN	calmegin	12.72	10.73	6.98	11.6	8.66	9.83	0.75	0.38	0	0	0	6.0263e-62	m1
INO80C	INO80 complex subunit C	56.43	43.53	42.74	39.02	23.54	21.23	26.44	31.39	29.13	26.89	26.83	1.01022e-05	m1
MSI2	musashi RNA binding protein 2	11.03	20.15	8.93	8.43	2.94	1.66	3.19	4.31	3.96	2.06	2.17	2.61771e-05	m1
GRAP	GRB2 related adaptor protein	10.04	12.91	6.09	4.58	4.8	4.01	1.36	0.08	0	0.18	0	8.58508e-21	m1
ROBO3	roundabout guidance receptor 3	28.19	18.53	11.51	12.18	6.23	9.4	0.24	0	0	0	0	1.02172e-32	m1
RHOC	ras homolog family member C	17.19	17.19	18.2	7.47	11.17	1.04	0.03	0	0.87	1.13	2.49	1.67931e-14	m1
DBI	diazepam binding inhibitor, acyl-CoA binding protein	694.45	795.47	1024.01	910.06	1045.4	773.39	498.22	367.89	346.78	396.93	279.99	3.51709e-45	m1
SLC16A1	solute carrier family 16 member 1	21.68	19.56	14.57	13.14	9.23	5.07	0.33	0.05	0.06	0	0	2.11568e-36	m1
DEPTOR	DEP domain containing MTOR interacting protein	15.48	13.14	8.31	5.22	2.29	1.7	0.78	0	0	0	0	3.65837e-79	m1
CLIC2	chloride intracellular channel 2	19.52	19.7	18.11	11.92	9.96	5.26	0.58	0.99	1.63	0.92	0.98	6.16303e-29	m1
UQCRB	ubiquinol-cytochrome c reductase binding protein	254.88	215.82	239.45	250.96	257.73	201.65	178.18	213.09	216.26	210.04	163.92	6.61863e-06	m1
KIT	KIT proto-oncogene, receptor tyrosine kinase	68.15	68.54	50.94	44.57	28.54	16.51	3.31	0.7	0.36	2.19	1.83	2.29413e-61	m1
C9orf43	chromosome 9 open reading frame 43	21.67	22.06	18.22	22.42	16.93	10.31	1.02	0.06	0	0	0	4.83566e-96	m1
FAIM	Fas apoptotic inhibitory molecule	14.76	13.03	11.91	11.72	3.98	4.09	2.13	0.96	1.45	0.2	0.51	1.90233e-25	m1
TMSB15B	thymosin beta 15B	26.56	22.76	11.82	8.27	4.49	5.27	2.83	0	0	0.09	0	1.31175e-49	m1
MRPL10	mitochondrial ribosomal protein L10	27.27	32.39	22.44	22.02	20.88	15.44	12.23	14.18	9.68	10.12	17.48	1.07229e-21	m1
CHCHD6	coiled-coil-helix-coiled-coil-helix domain containing 6	19.22	14.8	14.73	10.81	10.43	8.4	1.67	0.89	1	0.57	0	9.70413e-34	m1
CCDC28B	coiled-coil domain containing 28B	66.56	47.05	50.63	36.34	56.81	59.81	8.25	2.62	3.24	3.51	2.5	2.99704e-64	m1
GATD3	glutamine amidotransferase class 1 domain containing 3	44.06	37.07	32.65	35.07	26.8	24.2	14.09	13.47	5.36	9.62	11.69	1.22556e-27	m1
PMF1	polyamine modulated factor 1	151.63	142.8	134.06	123.72	128.99	139.82	96.6	114.37	102.56	101.45	126.62	0.000149818	m1
LMNA	lamin A/C	3.74	13.45	5.26	15.37	16.77	9.66	0.49	3.11	2.31	2.44	1.28	0.00112624	m1
AP2M1	adaptor related protein complex 2 subunit mu 1	226.64	227.57	202.91	199.67	222.93	204.31	134.13	149.78	123.73	130.99	171.43	3.18945e-05	m1
AK4	adenylate kinase 4	11.81	19.24	14.46	7.57	20.54	9.33	2.24	0.72	0.7	2.53	3.88	1.16403e-08	m1
HENMT1	HEN methyltransferase 1	56.96	58.86	51.38	37.99	29.23	27.52	23.12	23.55	23.64	20.76	23.34	6.23364e-14	m1
HAAO	3-hydroxyanthranilate 3,4-dioxygenase	16.84	18.33	19.92	10.96	19.66	16.74	2.19	1.48	1.35	2.61	2.35	1.06456e-19	m1
CFAP36	cilia and flagella associated protein 36	36.5	36.96	32.3	35.76	30.53	27.19	8.21	3.65	2.63	5.24	4.74	6.65595e-36	m1
HPGDS	hematopoietic prostaglandin D synthase	46.7	19.37	10.56	19.07	0.74	3.75	0.26	0.5	0	0	0	1.18986e-36	m1
NEPRO	nucleolus and neural progenitor protein	19.14	11.4	16.67	18.29	12.89	9.21	13.64	7.53	6.71	7.6	6.71	4.89065e-06	m1
PPM1K	protein phosphatase, Mg2+/Mn2+ dependent 1K	14.33	12.16	15.36	14.46	11.59	9.14	7.6	4.55	4.62	6.06	1.91	7.80382e-07	m1
CXCL3	C-X-C motif chemokine ligand 3	18.63	18.39	19.94	6.84	39.62	23.01	2.69	3.74	3.99	3.06	10.46	0.00840715	m1
CPA3	carboxypeptidase A3	539.23	565.06	263.23	161.81	65.04	23.27	5.72	1.09	0.89	3.36	0.89	7.13571e-146	m1
NMNAT3	nicotinamide nucleotide adenylyltransferase 3	15.79	12.52	13.54	14.35	8.51	13.9	4.69	0.35	0.48	1.26	0.84	3.07212e-19	m1
RPL39L	ribosomal protein L39 like	33.22	34.57	19.41	14.55	25.37	7.17	3.2	5.43	1.93	0	0.62	2.1196e-25	m1
SPRY1	sprouty RTK signaling antagonist 1	16.45	13	10.12	11.82	8.75	7.11	5.58	3.06	1.97	1.25	1.13	1.65384e-13	m1
APEH	acylaminoacyl-peptide hydrolase	136.63	144.53	142.45	165.66	116.93	91.53	97.62	121.01	105.77	92.57	91.27	3.90487e-07	m1
TMEM184C	transmembrane protein 184C	22.7	20.2	22.92	22.29	22.88	16.06	12.95	14.66	10.66	16.96	17.45	5.48933e-06	m1
CMBL	carboxymethylenebutenolidase homolog	11.94	10.68	5.91	9.28	2.57	0.73	0.78	0.04	0	0	0	8.74528e-14	m1
PRIMPOL	primase and DNA directed polymerase	20.47	20.56	14.33	14.97	13.35	10.26	10.53	8.96	8.48	5.32	5.19	1.04866e-09	m1
ERAP1	endoplasmic reticulum aminopeptidase 1	77.91	53.09	57.26	56.71	79.98	48	40.34	45.52	32.82	42.52	30.49	6.04755e-06	m1
CFAP97	cilia and flagella associated protein 97	11.04	14.53	8.49	8.03	6.12	3.71	2.45	0.79	0.4	0.33	0	2.66307e-27	m1
ALDH7A1	aldehyde dehydrogenase 7 family member A1	20.96	14.66	10.05	8.22	5.14	0	0	0	0	0.06	0.08	3.8587e-67	m1
RPP25L	ribonuclease P/MRP subunit p25 like	45.29	56.95	43.71	45.59	37.08	52.19	22.92	37.82	28.89	20.23	38.71	1.51502e-05	m1
ALDH1A1	aldehyde dehydrogenase 1 family member A1	23.15	5.91	2.77	13.7	2.01	6.5	1.26	1.53	2.9	10.42	1.87	1.38935e-11	m1
ARF6	ADP ribosylation factor 6	18.41	20.09	20.78	20.48	24.38	23.01	15.89	11.32	11.66	15.13	8.92	3.17888e-14	m1
NUDT5	nudix hydrolase 5	119.55	135.72	118.84	100.37	105.16	84.05	60.94	62.26	35.1	42.86	56.37	1.50699e-42	m1
GFI1B	growth factor independent 1B transcriptional repressor	33.61	5.54	2.06	8.77	4.03	8.84	1.09	1.16	2.54	6.01	2.61	8.87675e-05	m1
ISCA2	iron-sulfur cluster assembly 2	71.72	69.69	72.8	74.22	99.51	118.02	35.6	52.14	61.02	69.77	38.88	0.00076722	m1
HACD1	3-hydroxyacyl-CoA dehydratase 1	27.17	15.33	12.82	19.57	11.96	7.37	1.35	1.86	0	0	0	1.83435e-15	m1
BRD7	bromodomain containing 7	8.89	12.46	7.01	6.08	11.77	6.97	4.92	5.34	8.28	4.82	6.68	3.42439e-06	m1
DPCD	deleted in primary ciliary dyskinesia homolog (mouse)	28.77	26.19	35.39	32.79	35.33	30.45	2.75	5.9	1.17	2.23	2.55	3.48412e-26	m1
PLD4	phospholipase D family member 4	7.09	21.95	13.6	7.74	13.07	5.75	0.55	1.26	0.16	1.44	0	5.43625e-21	m1
MFAP4	microfibril associated protein 4	53.41	44.65	44.12	58.39	21.68	10.99	2.71	0	0.18	0	0	7.30166e-99	m1
ZSCAN21	zinc finger and SCAN domain containing 21	12.59	10.93	10.62	10.13	9.8	6.75	5.45	2.7	3.04	2.55	1.99	1.21668e-13	m1
CIAO2A	cytosolic iron-sulfur assembly component 2A	235.67	313.54	310.73	280.16	313.14	279.61	231.68	193.15	161.15	273.86	219.23	1.75729e-13	m1
ACSF2	acyl-CoA synthetase family member 2	11.83	14.7	8.37	3.25	6.05	3.8	1.66	2.2	2.86	2.64	3.83	1.30483e-05	m1
CERCAM	cerebral endothelial cell adhesion molecule	33.59	28.82	33.4	36.01	44.14	22.83	2.07	0.24	0	0	0	1.53729e-69	m1
PPP1R14A	protein phosphatase 1 regulatory inhibitor subunit 14A	7.87	11.79	6.42	0.48	7.12	7.96	0	0	0	0	0	0.00330661	m1
TMIGD2	transmembrane and immunoglobulin domain containing 2	43.13	54.4	24.41	17.26	11.21	4.38	0	0	0.17	0	0	8.2561e-100	m1
CD320	CD320 molecule	43.64	34.4	25.58	31.86	17.53	11.29	2.94	1.93	0.86	0.33	0.29	7.04857e-59	m1
PRDX2	peroxiredoxin 2	441.28	355.93	295.38	296.69	187.15	244.84	38.64	43.17	31.85	56.51	52.63	3.21132e-17	m1
FAM234A	family with sequence similarity 234 member A	45.69	35.73	24.38	35.11	30.86	19.98	20.84	13.29	11.92	10.38	8.86	3.81034e-27	m1
RAB4A	RAB4A, member RAS oncogene family	9.14	14.21	11.34	6.47	6.85	4.53	3.62	0.37	2.2	4.66	0.19	1.65431e-09	m1
CAVIN2	caveolae associated protein 2	17.05	7.9	3.45	3.55	2.31	0.58	0.17	0.03	0	0	0.12	1.34925e-08	m1
PKIG	cAMP-dependent protein kinase inhibitor gamma	40.41	23.61	17.59	16.84	16.17	12.43	2.67	1.12	0.91	2.22	1	1.6124e-17	m1
FAM178B	family with sequence similarity 178 member B	42.82	5.64	10.5	46.05	3.13	21.65	0.13	1.91	3.25	10.26	6.48	0.000491829	m1
VAMP5	vesicle associated membrane protein 5	414.13	646.17	348.68	241.1	323.75	240.63	38.86	69.81	64.15	64.35	115.56	2.52203e-43	m1
EFNA1	ephrin A1	17.24	11.34	5.54	8.44	3.55	2.03	1	0	0	0	0	3.62108e-18	m1
GPR183	G protein-coupled receptor 183	27.64	39.48	59.97	22.8	42.44	13.84	5.55	4.99	2.32	2.64	0.6	4.10663e-26	m1
VPREB1	V-set pre-B cell surrogate light chain 1	9.4	28.86	9.17	9.08	3.68	4.85	0	0	0	0	0	4.85825e-27	m1
DCXR	dicarbonyl and L-xylulose reductase	140.39	119.31	127.44	123.52	115.24	109.43	43.78	76.52	59.17	33.08	39.69	8.12485e-20	m1
BRD3	bromodomain containing 3	16.53	18.22	16.03	14.6	12.87	15.34	10.76	12.29	9.42	10.27	15.03	0.00178973	m1
PUSL1	pseudouridine synthase like 1	12.2	14.01	12.32	9.39	13.12	9.28	5.45	5.77	5.65	2.98	7.13	0.000162153	m1
CHRNB1	cholinergic receptor nicotinic beta 1 subunit	49.16	48.87	51.91	45.59	49.02	45	22.23	11.15	11.81	14.66	4.9	3.2511e-61	m1
ADPRM	ADP-ribose/CDP-alcohol diphosphatase, manganese dependent	17.15	19.22	14.67	19.61	10.77	11.1	10.66	10.78	10.4	13.62	11.59	7.70313e-05	m1
HARS1	histidyl-tRNA synthetase 1	56.65	55.7	49.1	49.52	36.81	40.45	27.78	28.27	18.74	15.63	27.88	4.67579e-35	m1
MZB1	marginal zone B and B1 cell specific protein	227.04	88.01	55.79	131.63	26.03	28.81	3.68	2.42	1.83	6.33	1.16	4.26717e-62	m1
ELOVL6	ELOVL fatty acid elongase 6	15.65	12.34	31.58	6.53	28.54	2.98	2.04	0.26	0.28	0.12	0.13	5.60929e-11	m1
ARL6IP1	ADP ribosylation factor like GTPase 6 interacting protein 1	175.51	169.7	155.27	140.51	161.91	132.28	96.82	96.03	103.09	111.68	105.28	5.0017e-12	m1
RIOX2	ribosomal oxygenase 2	11.75	13.51	12.78	8.91	5.43	2.29	0.92	0.52	0.58	0	0.81	2.54239e-23	m1
MTSS1	MTSS I-BAR domain containing 1	23.2	1.58	5.51	6.32	0.72	1.63	0.81	0.58	1.28	1.44	0.56	1.91614e-07	m1
RPS9	ribosomal protein S9	2057.84	2020.39	1749.26	1638.91	1663.91	1400.5	810.47	548.92	626.11	805.33	794.38	7.23223e-53	m1
CYTL1	cytokine like 1	142.72	220.64	187.6	60.54	85.98	20.23	1.84	0.62	0	3.27	0	1.50352e-37	m1
TRH	thyrotropin releasing hormone	80.73	116.71	66	48.38	37.76	15.26	0.3	0.56	0	0	0.13	1.09871e-109	m1
ATP6V0E2	ATPase H+ transporting V0 subunit e2	17.86	20.96	16.29	12.33	12.74	11.5	2.25	0.82	0.08	0.13	0	3.47798e-29	m1
ZNF692	zinc finger protein 692	20.15	22.1	13.86	16.96	15.61	11.16	5.83	5.48	6.51	9.2	13.13	0.000585176	m1
TMEM126B	transmembrane protein 126B	49.54	57.84	67.12	53.09	48.02	51.19	31.58	31.13	24.89	23.93	23.58	7.78864e-17	m1
CXXC5	CXXC finger protein 5	14.43	19.37	10.15	3.95	3.76	4.11	0	0.27	0.39	0	0	5.07288e-39	m1
MLLT3	MLLT3 super elongation complex subunit	13.2	6.45	3.3	6.99	3.9	2.46	0.43	0.19	1.08	1.56	0.54	8.34834e-24	m1
LAMB2	laminin subunit beta 2	20.92	24.75	19.38	18.38	15.99	9.97	2.27	0.21	0	0	0.19	2.25219e-29	m1
TPSAB1	tryptase alpha/beta 1	63.63	79.27	41.68	40.49	76.54	9.58	1.82	2.42	0.5	0.23	0.28	2.53553e-51	m1
METAP1D	methionyl aminopeptidase type 1D, mitochondrial	12.8	8.33	9.1	9.08	8.88	5.8	1.69	0	0	0	0	4.10678e-34	m1
EGFL7	EGF like domain multiple 7	116.12	105.48	71.87	71.39	73.39	24	0.26	0.42	0.17	0	0	1.65304e-41	m1
JUP	junction plakoglobin	18.64	16.18	10.75	17.92	6.19	4.47	2.36	1.63	1.65	5.23	1.02	1.33316e-18	m1
CD34	CD34 molecule	30.61	34.73	1.06	0.72	0.52	0.13	0	0.03	0.07	0.48	0.03	4.03421e-26	m1
UQCC4	ubiquinol-cytochrome c reductase complex assembly factor 4	40.78	42.23	50.13	41.09	32.64	33.71	27.27	34.12	35.52	34.98	32.17	0.00807289	m1
TRMT10C	tRNA methyltransferase 10C, mitochondrial RNase P subunit	42.29	41.19	40.05	39.94	30.76	21.71	18.01	15.15	15.71	9.83	13.7	1.62543e-47	m1
ZNHIT2	zinc finger HIT-type containing 2	8.03	14.62	6.43	11.97	8.45	6.33	3.63	1.35	2.02	1.73	1.4	0.000452874	m1
C12orf76	chromosome 12 open reading frame 76	18.53	12.88	5.98	11.17	5.16	12	6.93	3.5	5.94	5.52	6.77	8.78587e-06	m1
LARP7	La ribonucleoprotein 7, transcriptional regulator	56.24	44.41	39.99	45.7	47.01	26.89	55.51	29.26	40.23	43.34	33.85	4.78927e-05	m1
ABO	ABO, alpha 1-3-N-acetylgalactosaminyltransferase and alpha 1-3-galactosyltransferase	18.4	9.84	4.83	4.16	0.18	0.21	2.04	0.26	0.57	0.38	0	1.34271e-08	m1
PCCA	propionyl-CoA carboxylase subunit alpha	13.44	12.65	14.33	8.13	8.86	9.02	1.33	0.97	3.45	3.57	1.62	9.65607e-26	m1
PHYHD1	phytanoyl-CoA dioxygenase domain containing 1	13.54	12.96	12.69	9.65	2.15	3.05	0.34	0.17	0.3	0.94	0.92	1.88389e-20	m1
UCP2	uncoupling protein 2	216.39	219.16	279.63	260.01	199.73	184.95	95.01	116.55	123.36	187.65	52.24	2.22092e-33	m1
TUBB6	tubulin beta 6 class V	77.13	98.82	89.82	68.64	70.41	29.08	8.4	1.93	0.45	0.7	1.17	8.70858e-69	m1
TPRN	taperin	21.55	9.46	1.21	1.07	1.41	1.21	0.39	0.99	0.54	0	0	2.0709e-05	m1
ZSCAN2	zinc finger and SCAN domain containing 2	15.31	8	6.6	10.3	7.92	6.37	1.92	2.67	2.43	2.05	0.89	2.02938e-07	m1
SGF29	SAGA complex associated factor 29	60.15	53.04	47.35	50.21	32.4	55.07	19.96	19.53	33.76	41.2	19.28	2.13312e-08	m1
VSIG10	V-set and immunoglobulin domain containing 10	12.44	8.62	8.92	6.61	5.14	4.22	2.48	1.31	0.5	0.12	0.65	2.20532e-12	m1
THAP4	THAP domain containing 4	17.7	13.74	16.83	13.2	19.85	9.57	4.82	6.5	7.02	5.11	6.2	3.91355e-13	m1
SLC38A9	solute carrier family 38 member 9	11	13.85	9.18	14.36	10.44	6.68	5.93	5.96	8.27	4.25	3.97	5.50676e-08	m1
WDR73	WD repeat domain 73	30.25	26.46	29.02	32.53	22.61	29.02	12.32	8.3	6.09	8.41	13.71	3.61484e-27	m1
MAN1B1	mannosidase alpha class 1B member 1	28.59	26.02	24.44	22.88	20.95	20.55	11.28	11.52	9.3	6.38	9.76	5.94701e-16	m1
ZBTB33	zinc finger and BTB domain containing 33	10.37	11.15	12.66	7.9	7.82	7.2	8.71	7.94	7.9	7.71	5.91	0.000798721	m1
TMEM94	transmembrane protein 94	37.3	29.17	26.8	25.66	17.32	23.65	14.36	9.71	9.41	7.5	23.37	3.2198e-08	m1
EXOSC4	exosome component 4	61.21	48.85	41.32	58.09	69.59	43.29	12.85	16.52	40.96	66.75	12.44	6.9528e-11	m1
TUFM	Tu translation elongation factor, mitochondrial	289.21	295.48	305.84	258.03	221.92	142.74	103.37	87.44	74.93	60.17	85.32	1.55964e-104	m1
HLA-DQB1	major histocompatibility complex, class II, DQ beta 1	27.83	82.18	66.96	13.86	12.65	29.65	0.77	4.24	4.34	9.93	11.83	1.65696e-06	m1
FCER1A	Fc epsilon receptor Ia	28.07	12.64	27.38	2.37	2.2	1.67	0	0.2	0	2.81	0	1.79543e-13	m1
AEN	apoptosis enhancing nuclease	12.14	7.07	6.47	4.44	4.82	3.4	1.1	1.1	0.73	0.15	0.7	1.33847e-31	m1
H2AC25	H2A clustered histone 25	18.57	13.08	7.93	9.14	2.44	0	0	0	0	0	0	7.08336e-24	m1
P2RY8	P2Y receptor family member 8	30.65	35.36	23.81	39.51	28.71	31.58	10.3	4.69	2.87	4.84	6.89	1.801e-42	m1
TSEN54	tRNA splicing endonuclease subunit 54	11.75	11.99	4.3	7.59	10.15	8.63	0.58	0.2	0.09	0	0.14	1.04713e-13	m1
UBA7	ubiquitin like modifier activating enzyme 7	52.12	54.55	46.69	41.33	42.99	49.57	47.44	29.34	30.54	56.39	37.47	0.000290168	m1
PPP1R27	protein phosphatase 1 regulatory subunit 27	26.2	39.72	41.97	29.33	40.86	4.91	0.02	0	0	0	0	3.12703e-72	m1
ANXA2	annexin A2	63.34	144.97	172.23	31.43	61.53	42.9	2.18	4.01	13.41	42.06	9.56	1.35682e-10	m1
PYCR1	pyrroline-5-carboxylate reductase 1	21.42	15.6	16.83	12.03	21.08	16.37	1.03	0.41	0	0.51	0	7.27127e-27	m1
DDX41	DEAD-box helicase 41	208.66	208.27	178.16	160.35	105.29	185.8	150.15	67.21	62.31	77.17	82.53	2.55352e-05	m1
NPW	neuropeptide W	19.26	15.91	6.82	13.46	5.93	4.22	0.31	0	0	0.92	0	1.0451e-12	m1
NELFA	negative elongation factor complex member A	23.48	17.25	12	12.8	17.55	9.72	9.01	10.01	9.73	7.41	10.85	3.06856e-10	m1
PRMT3	protein arginine methyltransferase 3	14.78	15.34	10.8	13.79	9.69	6.11	5.97	4.95	4.97	3.05	7.53	7.54627e-21	m1
INKA1	inka box actin regulator 1	29.32	37.74	29.29	18.21	28.45	19.15	3.67	1.55	0.6	0.36	0.55	1.29326e-48	m1
MORF4L1	mortality factor 4 like 1	379.5	331.62	329.75	341.04	392.25	303.12	243.67	169.91	212.86	250.14	209.18	1.65717e-06	m1
GNB1L	G protein subunit beta 1 like	14.33	19.11	6.55	10.75	10.5	5.58	3.03	4.77	4.2	2.95	10.12	2.74508e-10	m1
ANKRD46	ankyrin repeat domain 46	14.86	12.67	6.72	10.29	1.51	5.43	5.22	5.77	3.83	2.5	1.64	5.19203e-08	m1
PPP1CC	protein phosphatase 1 catalytic subunit gamma	15.62	19.45	11.66	12.57	13.51	12.1	6.97	11.85	8.58	5.09	14.34	2.72367e-08	m1
GPATCH8	G-patch domain containing 8	18.12	24.69	19.12	14.57	18.31	10.05	14.24	13.63	10.17	14.78	8.86	0.00238874	m1
RNF220	ring finger protein 220	42.38	49.74	28.04	25.47	29.11	13.09	9.86	8.47	10.15	4.58	6.61	3.13782e-36	m1
NANOS3	nanos C2HC-type zinc finger 3	12.1	10.46	8.5	9.08	8.49	13.3	0.96	0	0	0.7	1.71	5.33472e-13	m1
NHEJ1	non-homologous end joining factor 1	8.36	8.93	9.19	6.41	15.28	3.66	4.51	6.24	4.32	3	6.42	0.000725717	m1
CIBAR1	CBY1 interacting BAR domain containing 1	26.27	23.8	21.72	14.8	14.25	4.82	1.09	0	0.02	0	0	1.30579e-31	m1
ALKBH2	alkB homolog 2, alpha-ketoglutarate dependent dioxygenase	32.33	27.52	22.84	23.23	16	16.73	3.86	1.76	0	1.94	0	3.16259e-33	m1
FAM111B	FAM111 trypsin like peptidase B	10.75	13.98	3.58	3.15	0.36	0	0.48	2.53	0.82	0	0	6.54861e-23	m1
HLA-DRB1	major histocompatibility complex, class II, DR beta 1	210.9	498.37	322.67	113.68	116.52	41.77	6.32	12.47	1.79	10.46	16.58	5.84063e-30	m1
AKR1C3	aldo-keto reductase family 1 member C3	102.31	88.15	43	62.63	20.69	23.67	0.83	3.89	3.84	6.97	12.96	3.95427e-44	m1
IPO4	importin 4	7.14	15.1	8.76	9.61	9.58	5.62	2.28	1.84	1.15	0.84	3.59	1.56162e-10	m1
NACA	nascent polypeptide associated complex subunit alpha	1187.7	1260.86	1270.44	1203.54	957.36	930.48	709.72	564.5	540.47	634.3	716.88	2.89442e-56	m1
HDAC2	histone deacetylase 2	55.37	65.78	42.47	55.66	56.37	45.73	29.59	45.05	35.53	35.08	31.29	3.36789e-06	m1
TCF4	transcription factor 4	35.11	58.04	37.47	24.64	13.06	18.58	4.22	1.42	2.06	2.28	0.47	5.52344e-51	m1
HLA-DQA1	major histocompatibility complex, class II, DQ alpha 1	13.97	27.11	18.05	4.61	4.37	0.37	0	0	0.58	2.5	0.16	2.16388e-19	m1
H2AC13	H2A clustered histone 13	15.12	9.87	4.42	4.03	3.47	1.29	3.58	8.84	3.04	1.71	2.64	0.000119407	m1
SLC39A10	solute carrier family 39 member 10	28.1	24.27	22	23.19	7.38	2.72	3.81	1.02	1.24	0.25	0.46	1.10352e-36	m1
EOLA2	endothelium and lymphocyte associated ASCH domain 2	27.81	29.19	27.71	25.49	34.62	25.22	17.3	16.35	17.42	14.5	14.63	5.30965e-07	m1
TPSB2	tryptase beta 2	48.96	67.25	38.13	30.72	35.56	11.66	0.18	0	0	0	0	3.98752e-46	m1
EOLA1	endothelium and lymphocyte associated ASCH domain 1	13.84	13.11	14.83	13.14	14.84	8.76	8.35	5.7	8.21	7.74	6.13	0.000114413	m1
S100A10	S100 calcium binding protein A10	60.44	137.18	220.36	59.28	61.87	52.39	2.57	1.16	4.82	12.24	8.34	2.73134e-24	m1
HLA-DRB5	major histocompatibility complex, class II, DR beta 5	86.09	191.26	106.12	39.08	30.89	5.81	2.68	7.08	2.42	2.45	5.66	1.88488e-31	m1
ZNF511	zinc finger protein 511	10.37	17.76	10.45	11.15	10.85	13.79	3.62	7.32	3.93	2.98	4.3	0.00047367	m1
ECI2	enoyl-CoA delta isomerase 2	78.97	73.08	62.63	58.42	43.92	37.21	8.5	6.39	2.55	4.68	1.11	1.58577e-97	m1
RUSC2	RUN and SH3 domain containing 2	13.37	12.54	8.48	6.26	5.47	3.63	2.46	1.61	0	0	0	7.58549e-40	m1
CCDC152	coiled-coil domain containing 152	16.49	14.4	11.08	8.94	4.82	2.26	0.94	0.08	0	0.19	0	2.93874e-89	m1
PRMT6	protein arginine methyltransferase 6	11.71	13.22	8.37	10.36	13.99	8.42	0.87	0.89	0	0	0	2.54243e-26	m1
C1orf174	chromosome 1 open reading frame 174	38.98	31.13	32.2	29.18	32.85	20.78	15.83	17.46	10.79	9.79	18.74	7.15167e-26	m1
EFCAB2	EF-hand calcium binding domain 2	25.33	30.41	28.14	17.33	13.47	15.59	4.51	3.58	1.8	4.55	6.34	4.94651e-22	m1
RTL8A	retrotransposon Gag like 8A	56.93	53.79	55.22	50.13	44.83	51.57	32.71	37.56	42.8	50.71	29.38	0.00311137	m1
HLA-DRA	major histocompatibility complex, class II, DR alpha	477.57	1074.04	611.06	186.67	189.23	76.27	14.38	20.71	6.35	9.37	52.36	7.65687e-25	m1
MPIG6B	megakaryocyte and platelet inhibitory receptor G6b	16.94	7.31	0.58	0.35	3.31	1.2	0.04	0.44	0	0.58	0.5	1.98078e-05	m1
FAM216A	family with sequence similarity 216 member A	57.61	47.83	40.07	44.26	46.27	35.98	6.43	5.79	3.78	3.53	8.18	3.88725e-49	m1
IPO7	importin 7	12.37	7.97	8.16	6.98	8.39	2.32	7.27	1.74	0.77	1.58	0.57	5.80667e-07	m1
QTRT1	queuine tRNA-ribosyltransferase catalytic subunit 1	40.86	42.06	45.41	37.76	24.44	23.12	12.83	2.41	0.25	2.77	1.72	4.62883e-49	m1
GSTM2	glutathione S-transferase mu 2	11.88	11.85	6.54	5.89	6.31	3.51	3.34	0.54	1.07	9.04	2.12	0.00936684	m1
PTPRCAP	protein tyrosine phosphatase receptor type C associated protein	124.27	79.47	40.32	82.57	28.83	21.42	0.5	2.75	2.51	0.46	1.49	3.71796e-18	m1
FIS1	fission, mitochondrial 1	183.01	201.88	160.39	133.97	104.91	103.14	53.75	73.18	63.58	71.3	96.42	5.90384e-37	m1
IFRD2	interferon related developmental regulator 2	64.77	78.56	45.13	38.92	48.76	60.76	6.38	4.21	1.38	1.78	1.01	1.96329e-39	m1
PHB2	prohibitin 2	113.31	108.01	108.41	97.56	96.69	92.15	53.5	56.92	47.22	37.96	43.55	1.22291e-27	m1
PPT2	palmitoyl-protein thioesterase 2	23.84	18.3	13.18	15.41	11.49	11.81	1.56	0.97	0	1.01	1.16	1.93034e-26	m1
HLA-DPB1	major histocompatibility complex, class II, DP beta 1	202.87	343.45	214.64	82.75	90.7	28.58	2.42	3.56	3.46	7.06	1.12	3.51948e-31	m1
SCAMP4	secretory carrier membrane protein 4	11.87	10.21	9.83	8.47	9.4	6.27	2.08	1.54	2.08	2.79	3.9	1.56079e-07	m1
HLA-DPA1	major histocompatibility complex, class II, DP alpha 1	170.55	277.71	188.26	78.89	58.52	39.1	8.45	5	0.47	4.32	3.34	1.36298e-29	m1
C12orf75	chromosome 12 open reading frame 75	22.86	24.22	15.28	11.92	1.4	7.88	0	0.65	0.41	0	0	2.38871e-44	m1
C2orf74	chromosome 2 open reading frame 74	21.05	19.64	23.48	20.23	19.09	12.8	9.25	6.1	4.11	8.28	5.55	2.35911e-19	m1
TXNDC5	thioredoxin domain containing 5	8.03	6.02	8.82	12.67	11.02	2.33	1.14	0.92	0.88	0	0	5.68957e-09	m1
YAE1	YAE1 maturation factor of ABCE1	29.08	27.4	23.29	21.85	23.25	10.87	4.89	2.14	1.47	0.58	0.19	9.49399e-29	m1
MRPL33	mitochondrial ribosomal protein L33	421.71	527.4	439.17	366.76	390.46	350.08	283.74	328.8	242.15	306.3	208.04	4.91132e-10	m1
ACY1	aminoacylase 1	40.79	42.03	45.67	46.7	35.52	23.54	5.53	0	0	1.31	0.3	4.7658e-42	m1
H2AJ	H2A.J histone	92.45	134.48	122.46	47.42	86.65	27.21	4.49	9.85	26.11	33.91	42.52	3.88575e-36	m1
BCKDHA	branched chain keto acid dehydrogenase E1 subunit alpha	160.22	158.36	181.05	140.06	183.01	220.82	73.75	72.99	60.2	81.88	116.02	9.34621e-08	m1
SELENOP	selenoprotein P	27.69	53.47	22.26	11.92	7.23	7.46	0	0	0	0	0	8.53931e-55	m1
C8orf88	chromosome 8 open reading frame 88	29.68	20.48	13.22	16.87	8.5	7.42	1.16	1.48	1.05	0.31	0.83	1.29674e-21	m1
ALG11	ALG11 alpha-1,2-mannosyltransferase	18.93	18.81	15.57	19.97	14.38	17.5	12.71	9.32	11.02	8.59	7.68	1.47789e-09	m1
MPV17L2	MPV17 mitochondrial inner membrane protein like 2	20.11	18.46	18.46	18.34	13.34	8.54	8.48	8.73	4.64	4.16	3.78	1.51081e-31	m1
SMIM3	small integral membrane protein 3	124	126.12	164.69	163.35	151.05	124.57	82.39	41.06	30.51	68.47	42.25	1.86013e-30	m1
HMBS	hydroxymethylbilane synthase	53.87	52.12	49.05	70.77	41.12	45.02	20.01	9.48	4.65	13.65	11.8	1.7811e-14	m1
TEN1	TEN1 subunit of CST complex	39.96	37.6	34.72	33.83	41.97	49.27	26.64	23.15	20.29	35.26	30.21	8.33621e-06	m1
BOLA2-SMG1P6	BOLA2-SMG1P6 readthrough	90.35	85.36	88.44	87.63	80.96	61.98	45.97	36.19	34.92	22.75	23.59	1.4254e-75	m1
RHEX	regulator of hemoglobinization and erythroid cell expansion	68.3	14.17	2.96	4.48	0	0	7.57	3.21	0	0	0	2.4125e-13	m1
TMSB15C	thymosin beta 15C	21.1	14.87	8.97	6.53	4.05	4.06	1.94	0	0	0	0	5.82571e-29	m1
CYFIP1	cytoplasmic FMR1 interacting protein 1	20.1	21.37	21.11	20.66	14.35	12.57	1.97	0.7	0.1	0.52	0.08	1.13927e-54	m1
DUSP14	dual specificity phosphatase 14	23.64	18.25	19.12	16.04	13.36	9.59	2.06	0.78	0	0	0.23	3.67194e-33	m1
MAD1L1	mitotic arrest deficient 1 like 1	23.67	16.24	15.68	22.59	17.87	21.48	10.64	7.26	6.62	6.85	7.58	9.87153e-05	m2
M6PR	mannose-6-phosphate receptor, cation dependent	293.65	268.28	382	335.4	506.2	424.34	409.03	193.81	116.95	96.23	180.46	2.99648e-20	m2
ALS2	alsin Rho guanine nucleotide exchange factor ALS2	11.9	8.45	5.89	7.59	6.29	6.31	7.45	5.42	1.28	3.88	4.94	1.27136e-09	m2
PLXND1	plexin D1	52.72	65.9	54.91	82.72	56.2	103.82	12.29	1.77	0.28	0.11	0.47	2.29225e-48	m2
CD38	CD38 molecule	92.06	100.73	127	142.92	132.01	116.62	66.32	19.05	1.05	1.64	1.33	5.68833e-44	m2
FKBP4	FKBP prolyl isomerase 4	21.35	12.12	13.83	18.19	14.07	15.18	5.39	2.95	2.81	1.4	2.5	9.30215e-42	m2
HCCS	holocytochrome c synthase	23.51	26.22	29.55	20.95	31.06	31.59	12.22	19.28	14.99	11.73	17.1	0.00165783	m2
CIAPIN1	cytokine induced apoptosis inhibitor 1	44.33	51.13	45.02	43.36	31.45	34.51	36.79	19.81	15.79	4.67	14.14	1.72179e-47	m2
SPPL2B	signal peptide peptidase like 2B	27.52	27.74	15.92	30.04	34.75	29.72	8.76	7.21	3.73	2	2.44	1.15501e-57	m2
WDR54	WD repeat domain 54	74.72	81.21	48.11	44.94	67.89	47.96	14.08	8.21	0.65	3.92	2.38	1.10464e-25	m2
REX1BD	required for excision 1-B domain containing	24.05	42.89	29.36	28.29	37.71	58.43	16.15	11.67	9.36	5.99	10.89	7.86113e-09	m2
PNPLA4	patatin like phospholipase domain containing 4	31.65	30.04	39.37	33.87	36.47	38.83	19.06	5.03	1.46	1.73	1.08	1.17579e-18	m2
PRSS21	serine protease 21	36.75	28.2	33.51	49.01	96.07	84.87	23.32	3.54	1.39	0	0	6.2272e-53	m2
BLTP2	bridge-like lipid transfer protein family member 2	11.66	11.9	12.85	16.54	18.22	11.95	19.41	4.91	6.97	8.34	13.42	0.00715413	m2
ST7L	suppression of tumorigenicity 7 like	19.07	21.26	23.6	22	25.79	31	20.8	8.93	9.66	11.33	10.23	1.04387e-06	m2
SS18L2	SS18 like 2	94.13	110.4	117.67	109.14	115.37	123.79	81.14	67.35	50.79	63.13	89.47	4.96101e-08	m2
CRY1	cryptochrome circadian regulator 1	16.04	7.89	12.62	12.4	14.77	7.7	8.18	5.22	2.85	4.55	7.7	0.00192336	m2
PTBP1	polypyrimidine tract binding protein 1	8.38	13.89	9.74	9.72	10.59	8.04	11.44	6.24	4.03	4.46	5.26	1.46477e-07	m2
QPCTL	glutaminyl-peptide cyclotransferase like	23.38	17.41	23.56	23.5	23.23	22.36	8.62	2.89	1.81	1.04	0.56	5.03665e-48	m2
CEP68	centrosomal protein 68	15.32	13.17	6.72	8.74	13.45	10.22	9.7	7.31	2.29	1.75	4.33	4.54907e-12	m2
LDAF1	lipid droplet assembly factor 1	20.56	14.17	15.14	11.87	16.02	13.95	14.22	9.99	4.15	6.32	8.31	0.00076335	m2
PGM3	phosphoglucomutase 3	13.43	10.03	16.15	12.84	14.81	12.61	13.93	6.24	1.59	1.71	2.77	3.07361e-23	m2
MATR3	matrin 3	123.69	91.14	105.04	103.65	119.5	84.66	105.92	77.01	52.9	30.1	81.83	2.16242e-27	m2
NUDCD3	NudC domain containing 3	36.19	45.96	28	32.29	40.81	26.12	28.88	22.92	10.92	12.81	12.65	3.2322e-09	m2
STEEP1	STING1 ER exit protein 1	9.22	10.11	9.36	11.25	15.02	16.62	11.68	8.17	6.6	4.73	7.23	4.94966e-06	m2
NDUFS1	NADH:ubiquinone oxidoreductase core subunit S1	51.37	47.57	40.21	46.47	36.69	45.24	54.89	32.49	28.66	24.1	27.87	3.46599e-05	m2
SLC39A9	solute carrier family 39 member 9	30.76	30.3	29.03	33.33	30.97	29.56	26.96	24.81	21.01	15.17	20.78	0.00358995	m2
NUP160	nucleoporin 160	21.7	19.05	21.31	16.2	17.7	14.51	26.69	12.57	5.51	6.66	15.54	5.13334e-16	m2
CTNS	cystinosin, lysosomal cystine transporter	17.36	13.76	13.87	12.09	10.26	8.73	9.82	13.25	4.12	1.93	11.29	2.15118e-17	m2
HSPA5	heat shock protein family A (Hsp70) member 5	724.14	815.46	1162.27	932.36	1369.15	1141.09	429.45	133.68	118.59	104.45	164.08	3.67118e-71	m2
RFC2	replication factor C subunit 2	92.86	92.58	96.13	93.77	118.7	103.77	117.76	75.54	26.85	43.71	50.34	8.97118e-21	m2
COL23A1	collagen type XXIII alpha 1 chain	1.87	4.2	7.99	5.56	11.68	12.42	3.09	1.12	0.15	0	0	6.31206e-52	m2
MRTO4	MRT4 homolog, ribosome maturation factor	28.73	25.76	28.73	27.18	27.03	15.55	8.2	2.42	0.27	0.66	0.22	3.83703e-29	m2
USP36	ubiquitin specific peptidase 36	11.76	9.58	5.21	9.67	8.87	8.16	10.72	3.4	1.7	3.04	4.27	1.03687e-17	m2
TRAF3IP2	TRAF3 interacting protein 2	14.23	14.29	15.31	15.5	14	14.96	14.69	12.81	5.37	4.12	9.57	0.000161919	m2
YBX3	Y-box binding protein 3	13.87	24.81	12.12	15.97	14.57	20.5	6.14	2.42	0.31	0.56	0.46	6.20367e-26	m2
PIGV	phosphatidylinositol glycan anchor biosynthesis class V	15.79	12.66	15.37	16.56	11.5	15.92	10.2	12.06	10.07	7.69	11.53	0.00445591	m2
MPC1	mitochondrial pyruvate carrier 1	113.54	104.33	137.91	165.14	177	191.66	124.56	78.68	44.01	44.79	65.09	4.22832e-43	m2
RFXANK	regulatory factor X associated ankyrin containing protein	91.5	107.52	117.17	115.93	116.48	130.38	96.75	57.34	53.7	39.3	45.42	2.19305e-23	m2
TMEM161A	transmembrane protein 161A	29.68	21.07	27.11	29.02	19.34	17.13	7.84	2.68	0.62	0	1.28	8.48448e-34	m2
DDX20	DEAD-box helicase 20	14.88	10.66	12.16	11.16	10.65	10.78	7.5	6.75	2.84	2.37	4.69	1.83647e-19	m2
WDR3	WD repeat domain 3	25.12	17.45	22.75	24.67	17.94	10.89	9.08	4.5	0.49	0.09	0.54	3.93505e-32	m2
WDR18	WD repeat domain 18	22.97	18.55	17.45	27.09	23.93	20.84	4.37	1.18	1.4	0.25	0.63	8.16097e-22	m2
PDIA5	protein disulfide isomerase family A member 5	20.81	14.37	20.94	23.87	33.56	26.9	10.09	2.3	0.26	0	0	4.24202e-36	m2
POLR1H	RNA polymerase I subunit H	92.15	98.06	85.49	100.11	75.13	77.57	76.94	70.24	61.17	44.4	95.03	0.0016026	m2
ISOC1	isochorismatase domain containing 1	25.07	14.31	16.34	20.05	28.61	29.39	10.33	14.5	3.88	2.55	6.07	4.50186e-05	m2
FECH	ferrochelatase	18.38	13.75	14.55	19.85	9.26	16.45	8.11	6.96	2.01	3.71	2.42	5.75968e-06	m2
IDI1	isopentenyl-diphosphate delta isomerase 1	144.7	158.45	297.58	380.9	326.13	391.11	283.93	158.03	136.85	148.67	118.32	6.83066e-22	m2
TRAM1	translocation associated membrane protein 1	49.07	41.51	47.81	54.56	50.14	69.91	41.9	35.44	23.96	22.33	21.6	1.74333e-27	m2
FUNDC1	FUN14 domain containing 1	32.88	32.92	30.78	31.89	25.01	27.76	16.48	17.95	5.08	6.34	11.82	1.55499e-32	m2
PIGB	phosphatidylinositol glycan anchor biosynthesis class B	41.14	31.86	40.08	45.86	47.35	52.01	54.03	45.17	22.7	30.7	31.58	7.22658e-05	m2
ASNS	asparagine synthetase (glutamine-hydrolyzing)	10.15	4.11	8.34	14.21	4.93	21.26	16.41	5.76	3.44	3.44	3.89	0.000304922	m2
CFAP20	cilia and flagella associated protein 20	93.35	97.66	97.1	85.16	104.93	86.9	111.12	67.94	28.3	17.67	30.27	5.83483e-31	m2
TFRC	transferrin receptor	202.56	143.67	206.28	248.48	134.35	146.4	74.16	28.1	12.59	14.67	13.06	3.8477e-63	m2
P4HA2	prolyl 4-hydroxylase subunit alpha 2	0.14	0.55	1.67	1.91	4.94	14.07	0.91	0.79	0.26	1.73	0.27	0.00289605	m2
TRNT1	tRNA nucleotidyl transferase 1	55.11	31.56	35.16	32.81	29.13	35.54	27.5	29.27	19.82	11.91	34.3	1.02922e-08	m2
ACADVL	acyl-CoA dehydrogenase very long chain	89.39	85.31	89.29	86.77	97.52	127.69	83.62	64.3	58.37	43.93	55.2	1.32258e-05	m2
MAP3K13	mitogen-activated protein kinase kinase kinase 13	70.12	48.22	90.29	93.68	90.03	101.71	60.09	37.57	19.89	27.55	49.16	2.69651e-15	m2
UNG	uracil DNA glycosylase	20.42	20.68	18.78	22.19	20.64	18.94	13.49	4.1	0.19	0.11	0.1	7.61589e-37	m2
TPD52	tumor protein D52	9.43	7.39	10.95	11.49	19.1	13.18	4.81	3.8	0	1.34	0	9.98397e-11	m2
TOP2B	DNA topoisomerase II beta	28.87	23.33	29.35	30.55	26.63	24.54	22.31	10.31	8.57	9.42	8.5	1.09485e-19	m2
SNRPA	small nuclear ribonucleoprotein polypeptide A	120.48	116.16	100.01	100.62	103.23	84.61	34.97	25.52	14.68	5.49	9.77	4.7007e-14	m2
POLD3	DNA polymerase delta 3, accessory subunit	37.1	36.41	33.37	30.89	29.59	28.03	38.19	32.61	4.67	8.51	13.78	6.34746e-20	m2
FGFR1	fibroblast growth factor receptor 1	4.3	3.73	4.44	15.76	12.41	17.49	11.09	3.32	0.25	0.35	0.48	4.53769e-13	m2
VDAC3	voltage dependent anion channel 3	282.28	216.59	271.2	254.5	211.19	227.62	204.44	194.79	130.7	124.32	140.27	4.93932e-27	m2
FKBP7	FKBP prolyl isomerase 7	20	30.98	32.36	32.91	28.78	33.17	13.49	1.47	0	0	0.44	4.46091e-35	m2
KEAP1	kelch like ECH associated protein 1	51.9	59.16	44.44	52.4	46.12	41.23	30.46	32.19	20.37	12.46	25.59	9.65773e-32	m2
LYRM2	LYR motif containing 2	72.6	58.46	74.26	74.29	98.08	62.92	66.96	50.83	21.6	11.95	32.48	5.75765e-52	m2
BCKDHB	branched chain keto acid dehydrogenase E1 subunit beta	24.14	21.61	10.94	24.6	22.81	30.53	8.71	1.24	0.77	0	0	5.83816e-22	m2
ITGAE	integrin subunit alpha E	135.38	109.43	115.43	115.33	119.86	142.65	113.21	67.46	46.9	53.68	43.77	2.98562e-17	m2
HADHA	hydroxyacyl-CoA dehydrogenase trifunctional multienzyme complex subunit alpha	128.33	146.79	179.2	192.38	176.53	174.06	114.85	54.63	55.82	47.03	44.15	2.17689e-76	m2
MGST2	microsomal glutathione S-transferase 2	157.16	160.71	183.38	174.29	172.07	166.6	121.5	48.06	20.61	33.03	44.16	7.36638e-38	m2
TMED2	transmembrane p24 trafficking protein 2	354.62	354.33	463.31	472.43	539.8	555.75	252.68	157.89	114.47	113.93	139.99	1.55642e-39	m2
MTMR2	myotubularin related protein 2	19.05	12.95	14.17	14.34	12.49	11.46	7.29	1.84	0.93	0.62	0.56	4.22868e-89	m2
DDX18	DEAD-box helicase 18	37	40.52	41.78	38.87	37.73	31.83	23.89	14.88	13.68	8.46	11.59	2.65933e-38	m2
EDEM2	ER degradation enhancing alpha-mannosidase like protein 2	94.55	102.04	109.95	123.96	129.36	130.22	76.82	55.17	42.11	67.23	87.39	1.88565e-17	m2
PDRG1	p53 and DNA damage regulated 1	24.87	24.14	15.76	19.49	12.81	15.4	15.39	8.37	6.54	5.88	10.9	5.04294e-28	m2
COQ9	coenzyme Q9	63.83	50.35	51.3	73.08	59.34	58.3	37.85	32.55	14.1	7.46	16.92	1.25347e-31	m2
PEBP1	phosphatidylethanolamine binding protein 1	256.09	248.37	258.44	268.33	241.28	186.89	84.26	30.5	2.5	1.45	1.84	1.77739e-83	m2
GANAB	glucosidase II alpha subunit	112.96	120.23	97.93	89.59	124.54	92.24	55.96	63.83	25.7	19.6	33.38	1.39898e-38	m2
BLVRB	biliverdin reductase B	217.38	187.97	236.55	237.77	288.32	271.45	110.82	122.06	94.37	91.53	91.1	2.49691e-07	m2
DNAJB11	DnaJ heat shock protein family (Hsp40) member B11	19.35	27.55	20.52	27.75	26.71	32.23	12.08	7.2	8.4	3.55	4.37	3.5196e-23	m2
GNPTG	N-acetylglucosamine-1-phosphate transferase subunit gamma	114.12	121.44	113.18	117.91	178.53	143.86	54.73	62.95	61.96	37.37	129.8	3.10979e-23	m2
ZNF268	zinc finger protein 268	10.15	9	8.64	14.42	12.14	11.52	8.97	7.24	4.71	4.35	5.3	5.32481e-05	m2
GOLGA3	golgin A3	15.68	17.59	15.22	17.46	14.68	20.28	13.71	9.68	6.55	5.17	9.85	4.64866e-24	m2
HAUS4	HAUS augmin like complex subunit 4	64.88	67.89	67.83	70.73	68.93	62.01	92.69	46.91	20.88	48.06	48.63	1.37717e-13	m2
OSGEP	O-sialoglycoprotein endopeptidase	89.99	92.21	91.13	81.94	98.55	88.55	107.86	70.26	34.1	13.69	39.42	2.44812e-71	m2
SUPT16H	SPT16 homolog, facilitates chromatin remodeling subunit	56.06	52.78	57.74	50.27	49.76	48.81	49.02	43.53	17.84	15.89	27.13	5.94277e-44	m2
NANS	N-acetylneuraminate synthase	242.47	275.03	315.2	228.47	285.64	210.96	158.29	104.54	53.19	27.48	81.02	8.50947e-66	m2
HSP90AB1	heat shock protein 90 alpha family class B member 1	491.18	452.33	451.3	405.18	382.6	324.18	123.78	56.53	26.52	19.75	18.6	9.38782e-147	m2
IFT74	intraflagellar transport 74	28.39	31.82	22.48	22.75	13.38	11.94	18.05	5.12	1.84	2.7	2.39	1.95136e-46	m2
ATP5F1D	ATP synthase F1 subunit delta	126.22	118.51	108.21	132.26	145.46	164.89	65.33	64.63	53.26	42.92	37.95	2.91825e-14	m2
POLR2E	RNA polymerase II, I and III subunit E	283.51	276.68	282.98	275.69	288.01	274.4	136.44	140.52	90.36	92.42	226.99	2.43743e-57	m2
TRMT2A	tRNA methyltransferase 2 homolog A	25.39	21.34	26.02	18.76	32.13	29.68	8.28	5.51	5.81	3.29	4.72	1.53641e-20	m2
DERL3	derlin 3	63.79	49.03	61.7	83.56	60.33	84.39	13.38	4.6	1.23	1.57	0.68	1.20279e-57	m2
PES1	pescadillo ribosomal biogenesis factor 1	24.28	27.78	35.28	21.2	27.64	27.96	9.56	4.58	2.49	0.94	1.69	1.31258e-36	m2
SLC25A1	solute carrier family 25 member 1	18.26	19.43	20.21	24.55	25.74	23.92	7.89	7.14	5.74	3.21	3.27	1.21913e-26	m2
GCAT	glycine C-acetyltransferase	34.1	35.36	35.88	39.59	37.24	36.46	8.84	0.81	0.66	0.69	0	7.51803e-78	m2
EIF3L	eukaryotic translation initiation factor 3 subunit L	466.8	442.54	460.88	425.08	356.32	494.25	335.26	210.77	77.21	39.05	67.55	8.63488e-93	m2
CBY1	chibby family member 1, beta catenin antagonist	16.15	17.48	25.03	23.93	15.98	23.89	8.59	5.5	4.34	3.94	3.93	1.28903e-11	m2
MCM5	minichromosome maintenance complex component 5	198	168.24	163.56	164.11	228.38	204.01	209.1	93.17	18.01	13.84	20.63	4.54843e-40	m2
TXN2	thioredoxin 2	163.31	170.21	166.38	158.75	179.66	157.27	107.69	76.75	50.12	22.26	51.72	1.74654e-86	m2
EIF3D	eukaryotic translation initiation factor 3 subunit D	291.41	331.76	300.85	280.9	227.72	228.97	169.24	158.52	79.68	78.08	140.15	2.55904e-21	m2
ACO2	aconitase 2	52.68	57.65	56.08	56.48	53.4	52.72	34.53	26.27	21.42	13.09	16.95	4.75988e-47	m2
POLR3H	RNA polymerase III subunit H	12.31	8.81	10.38	8.6	11.45	9.19	3.65	1.33	0.7	0	0.54	3.69112e-33	m2
TRMU	tRNA mitochondrial 2-thiouridylase	22.22	21.54	22.87	13.57	17.91	15.64	17.54	12.26	12.13	5.1	13.21	2.04667e-12	m2
SDR39U1	short chain dehydrogenase/reductase family 39U member 1	111.94	103.35	96.28	95.07	94.12	68.57	67.71	48.51	47.01	21.1	59.14	2.69718e-11	m2
PRMT5	protein arginine methyltransferase 5	165.35	187.03	124.94	155.53	117.02	138.39	66.88	31.22	4.67	6.92	7.05	3.00733e-40	m2
CNIH1	cornichon family AMPA receptor auxiliary protein 1	100.66	100.21	115.3	119.97	131.44	160.13	102.13	56.04	29.86	40.55	39.69	5.55574e-29	m2
CINP	cyclin dependent kinase 2 interacting protein	33.45	37.07	51.66	56.42	44.77	65.56	47.63	40.79	37.31	48.94	39.64	2.56932e-05	m2
TM9SF1	transmembrane 9 superfamily member 1	42.08	35.11	43.35	47.84	55.14	51.07	30.82	28.61	17.13	19.05	35.35	6.53182e-11	m2
PLTP	phospholipid transfer protein	23.81	17.86	25.13	25.81	36.86	32.98	12.41	6.51	1.78	0.68	1.83	6.36968e-34	m2
IFT52	intraflagellar transport 52	33.94	51.67	54.46	46.41	55.22	47.62	30.05	11.04	9.57	8.62	8.18	1.74009e-27	m2
SLC17A9	solute carrier family 17 member 9	18.48	21.57	18.34	25.79	27.31	25.36	5.85	1.98	0.26	0	0.04	2.57563e-49	m2
TM9SF4	transmembrane 9 superfamily member 4	25.46	26.84	26.66	23.97	27.83	28.87	19.12	15.27	9.18	13.08	9.39	9.88865e-22	m2
TTI1	TELO2 interacting protein 1	12.82	10.73	10.75	11.37	12.04	14.31	9.93	10.47	5.74	3.69	5.95	2.00209e-11	m2
SLC35A2	solute carrier family 35 member A2	23.07	20.16	36.87	31.6	56.25	47.37	25	21.63	14.79	15.53	19.24	9.52448e-07	m2
EMD	emerin	29.17	32.1	34.05	34.47	37.33	28.85	27.4	15.77	15.72	11.64	25.19	3.3903e-05	m2
MAGT1	magnesium transporter 1	43.79	36.35	51.37	47.82	58.14	64.62	31.39	22.11	21.77	27.24	23.98	3.96536e-20	m2
GLA	galactosidase alpha	133.41	162.61	214.11	202.79	230.57	193.37	142.34	80.74	31.99	28.42	42.52	1.22087e-46	m2
ARMCX3	armadillo repeat containing X-linked 3	35.5	39.18	38.48	46.75	43.17	43.89	35.73	19.17	16.78	13.62	16.83	9.58881e-22	m2
CLN5	CLN5 intracellular trafficking protein	17.09	13.33	11.06	20.57	24.59	21.25	14.24	10.86	9.49	6.49	9.13	9.83577e-08	m2
PHKB	phosphorylase kinase regulatory subunit beta	38.97	33.63	48.12	52.82	41.6	33.91	40	30.08	31.17	26.96	37.97	7.38376e-05	m2
NUTF2	nuclear transport factor 2	142.78	153.96	167.64	162.31	172.13	154.11	90.23	65.66	32.63	13.04	36.62	4.00134e-57	m2
ACD	ACD shelterin complex subunit and telomerase recruitment factor	62.53	60.81	51.12	49.79	69.85	82.4	59.73	39.95	23.13	21.67	34.84	3.21106e-11	m2
SLC7A6	solute carrier family 7 member 6	10.83	14.38	8.43	23.79	11.5	9.13	7.55	6.19	3.25	4.16	11.57	0.000110536	m2
ABCC1	ATP binding cassette subfamily C member 1	13.97	9.71	8.7	5.8	12.92	12.94	11.86	8.92	4.7	2.67	5.39	3.61226e-10	m2
GGA2	golgi associated, gamma adaptin ear containing, ARF binding protein 2	7.55	10.4	16.91	15.37	9.31	24.48	14.49	7.05	0.74	0.03	0.51	1.54544e-14	m2
AAGAB	alpha and gamma adaptin binding protein	37.53	33.16	34.75	26.61	37.45	32.46	25.28	28.74	19.88	19.79	24.72	5.07219e-06	m2
FAH	fumarylacetoacetate hydrolase	51.81	71.09	86.59	62.98	92.59	63	35.68	14.39	4.23	6.15	6.08	4.30349e-27	m2
EIF3J	eukaryotic translation initiation factor 3 subunit J	11.67	19.34	14.27	13.21	12.55	9.67	4.36	6.51	3.61	1.17	2.95	5.84125e-37	m2
ZDHHC2	zinc finger DHHC-type palmitoyltransferase 2	5.56	3.8	3.42	8.01	7.58	26.06	4.59	3.37	3.03	2.46	1.08	7.93592e-18	m2
GFUS	GDP-L-fucose synthase	49.61	52.24	52.14	45.81	50.53	41.45	34.29	39.9	34.68	25.49	46.3	5.21757e-07	m2
INTS10	integrator complex subunit 10	94.28	114.42	110.56	98.32	94.77	76.76	33.94	26.51	10.36	9.91	16.42	1.22543e-29	m2
TRMT1	tRNA methyltransferase 1	37.31	34.48	30	34.48	39.5	26.19	20.36	12.32	6.15	6.65	11.44	7.57562e-51	m2
C19orf53	chromosome 19 open reading frame 53	172.89	155.08	184.75	204.35	201.21	196.41	150.66	153.93	109.65	60.6	100.79	8.85738e-24	m2
RPS16	ribosomal protein S16	1545.91	1443.08	1417.53	1344.83	1283.95	1324.22	665.76	351.03	181.64	116.41	145.15	1.31184e-121	m2
PLD3	phospholipase D family member 3	76.66	83.19	97.53	84.26	114.53	94.51	42.08	50.43	30.73	22.14	25.11	4.07039e-27	m2
YJU2	YJU2 splicing factor homolog	22.75	24.29	19.6	21.18	27.86	30.28	8.79	17.03	7.69	8.11	7.73	0.000999201	m2
POLR2I	RNA polymerase II subunit I	224.69	191.94	213.92	197.01	157.51	177.6	108.42	113.96	60.87	37.57	64.51	1.03509e-42	m2
SLC1A5	solute carrier family 1 member 5	9.95	8.34	8.05	10.36	13.52	12.49	8.54	4.36	0.95	0.88	0.84	1.04288e-47	m2
CDC37	cell division cycle 37, HSP90 cochaperone	145.83	135.09	161.59	160.1	190.48	149.31	132.08	123.37	108.42	114.34	119.64	1.21562e-05	m2
KDELR1	KDEL endoplasmic reticulum protein retention receptor 1	41.76	46.65	34.68	31.74	42.36	36.81	24.09	13.95	14.24	9.56	14.86	1.84044e-22	m2
CLEC11A	C-type lectin domain containing 11A	30.7	25.33	28.55	36.05	69.12	95.95	20.84	8.43	2.18	0.33	0.46	2.3935e-59	m2
TMEM205	transmembrane protein 205	289.95	336.56	347.64	343.74	397.89	432.46	296.64	174.36	124.73	83.51	107.48	2.71884e-31	m2
WDR83OS	WD repeat domain 83 opposite strand	601.99	531.82	676.32	694.77	784.1	920.92	673.66	586.27	489.61	413.57	491.35	1.57647e-09	m2
TFPT	TCF3 fusion partner	46.72	42.63	50.82	51.55	76.59	48.53	24.15	28.55	18.21	16.71	16.45	2.43614e-19	m2
DDX49	DEAD-box helicase 49	25.29	28.7	23.17	24.73	31.55	18.25	22.64	18.26	12.5	14.01	19.8	0.000444798	m2
ATP13A1	ATPase 13A1	8.59	10.33	10.19	10.75	11.65	8.65	5.74	3.85	3.33	3.28	3.98	1.14794e-10	m2
HIBADH	3-hydroxyisobutyrate dehydrogenase	15.28	12.64	13.57	10.63	14.26	19.21	6.17	3.29	1.34	0	3.14	2.09753e-25	m2
CASP2	caspase 2	30.51	30.71	25.6	26.07	29	24.84	22.32	18.09	12.04	12.4	19.37	1.10877e-12	m2
ZKSCAN1	zinc finger with KRAB and SCAN domains 1	33.95	34.33	30.1	29.62	28.76	19.81	37.87	19.31	13.34	11.29	20.18	5.73993e-14	m2
SNX8	sorting nexin 8	21.48	24.01	26.49	23.78	49.28	46.2	19.62	15.65	9.77	5.39	17.02	0.000350172	m2
TAF6	TATA-box binding protein associated factor 6	11.11	10.65	11.48	12.44	15.04	9.85	7.42	6.2	5.87	3.44	9.55	0.000124662	m2
PLOD3	procollagen-lysine,2-oxoglutarate 5-dioxygenase 3	23.22	23.98	24.75	31.81	38.21	33.72	13.14	7.61	7.2	8.34	4.79	5.01394e-11	m2
TSPAN13	tetraspanin 13	13.71	18.25	18.75	14.52	22.5	22.49	2.55	0.8	0.39	0.68	7.35	1.79971e-29	m2
RHEB	Ras homolog, mTORC1 binding	114.86	110.96	118.88	115.33	138.8	173.24	158.07	126.9	78.01	48.81	93.8	3.37007e-12	m2
TBL2	transducin beta like 2	6.94	7.23	7.05	7.77	12.58	11.4	4.75	3.31	2.15	1.36	1.6	3.45091e-08	m2
SEC61B	SEC61 translocon subunit beta	720.43	783.21	841.09	850.58	923.78	916.85	642.22	435.2	385.3	354.09	317.53	4.45844e-34	m2
DDX50	DExD-box helicase 50	33.17	31.94	36.23	30.46	27.88	32.83	17.34	15.33	12.59	8.82	14.88	1.49512e-25	m2
MAPK8	mitogen-activated protein kinase 8	12.59	8.86	10.08	7.61	9.15	10.28	11.43	10.18	7.31	4.25	12.52	0.0079217	m2
LIPA	lipase A, lysosomal acid type	58.84	61.13	66.69	66.32	65.49	50.5	24.88	6.7	1.5	6.64	4.51	8.41598e-28	m2
NPM3	nucleophosmin/nucleoplasmin 3	38.15	30.38	37.52	36.98	18.91	30.76	13	1.88	1.21	0.61	0.87	4.30231e-53	m2
FBXL15	F-box and leucine rich repeat protein 15	30.48	34.63	39.45	41.96	58.86	50.22	15.46	23.01	17.66	8.95	14.41	4.02755e-14	m2
CUEDC2	CUE domain containing 2	130.02	138.43	121.87	115.95	138.84	113.49	65.63	60.03	48.39	31	45	3.98879e-46	m2
LHPP	phospholysine phosphohistidine inorganic pyrophosphate phosphatase	16.53	14.04	14.69	19.5	13.16	23.91	6.67	4.56	5.04	4.21	3.27	1.27345e-06	m2
GTPBP4	GTP binding protein 4	35.2	30.44	34.6	29.51	38.48	35.26	18.88	12.56	6.94	3.48	5.87	1.07923e-26	m2
GALK1	galactokinase 1	39.26	46.5	42.64	36.83	45.07	35.95	15.26	7.55	4.82	5.9	29.93	3.00148e-23	m2
BLMH	bleomycin hydrolase	26.79	26.84	30.99	30.09	20.34	21.19	10.31	3.99	1.18	0.64	0.59	2.26662e-60	m2
B9D1	B9 domain containing 1	21.7	7.21	15.57	21.41	11.26	21.35	2.92	0.67	1	0	0.88	7.34235e-15	m2
LRRC59	leucine rich repeat containing 59	48.15	49.18	50.38	49.75	65.1	54.46	27.48	22.62	15.6	8.87	15.15	5.16979e-50	m2
ALOX12	arachidonate 12-lipoxygenase, 12S type	4.62	2.53	3.6	9.06	6.04	14.99	4.05	2.1	1.86	1.71	2.86	0.00531271	m2
ALDOC	aldolase, fructose-bisphosphate C	15.24	20.34	54.65	86.71	140.71	251.07	158.93	62.83	13.9	24.18	34.5	4.73565e-18	m2
OCIAD1	OCIA domain containing 1	123.27	124.3	121.93	136.51	124.55	131.71	111.8	88.44	95.13	89.51	95.56	1.7197e-07	m2
DCUN1D4	defective in cullin neddylation 1 domain containing 4	11.98	12.51	12.92	16.6	18.68	18.84	16.45	8.96	4.49	3.01	3.95	7.60171e-10	m2
SLC2A9	solute carrier family 2 member 9	2.87	12.5	14.5	6.56	13.43	9.33	4	0.89	0.27	1.19	2.63	2.43087e-19	m2
CTSC	cathepsin C	215.63	249.74	334.12	321.98	486.88	491.57	433.49	297.44	123.86	144.65	355.82	3.91476e-18	m2
SLC11A2	solute carrier family 11 member 2	24.24	17.92	22.44	19.03	10.71	14.1	13.54	5.92	4.03	1.66	7.84	9.81381e-06	m2
DDX55	DEAD-box helicase 55	76.26	73.88	81	55.1	65.22	62.65	77.42	27.76	15.52	5.64	14.76	9.32566e-40	m2
CPSF6	cleavage and polyadenylation specific factor 6	75.24	83.51	91.28	86.12	94.03	103.87	87.03	45.75	27.36	18.35	27.15	1.09943e-33	m2
LPCAT3	lysophosphatidylcholine acyltransferase 3	36.77	27.03	30.74	34.19	27.31	32.38	29.04	27.78	20.67	17.69	22.7	0.00365388	m2
MAN1A1	mannosidase alpha class 1A member 1	11.69	12.54	13.79	12.44	11.02	17.27	5.34	1.48	0.34	1.18	1.8	1.25809e-56	m2
ACOT13	acyl-CoA thioesterase 13	34.22	31.18	37.72	38.25	41.26	51.83	32.92	28.48	9.61	6.61	28.48	1.891e-23	m2
SLC39A7	solute carrier family 39 member 7	30.83	24.92	33.25	37.38	42.7	41.64	20.73	15.32	14.34	13.24	25.38	8.95855e-24	m2
PRPF4B	pre-mRNA processing factor 4B	13.44	15.19	12.81	14.08	12.32	10.91	16.99	9.88	6.99	5.73	9.49	4.43478e-08	m2
SLC29A1	solute carrier family 29 member 1 (Augustine blood group)	66.95	73.2	54.79	65.19	69.78	80.36	93.21	66.41	13.2	6.94	15.37	1.00383e-10	m2
TXNDC15	thioredoxin domain containing 15	37.82	34.71	36.18	41.18	40.63	45.09	24.46	25.95	13.92	9.39	13.71	2.97679e-09	m2
TFG	trafficking from ER to golgi regulator	37.55	38.86	41.71	48.93	46.43	49.4	24.29	15.12	15.28	18.33	17.87	1.43577e-30	m2
FXR1	FMR1 autosomal homolog 1	46.67	46.08	39.41	53.59	37.95	45.95	56.89	32.17	25.85	26.09	32	1.2225e-09	m2
IFT57	intraflagellar transport 57	108	107.47	107.21	126.61	110.81	106.64	86.09	40.3	36.01	19.82	34.02	2.14565e-37	m2
NCBP2	nuclear cap binding protein subunit 2	59.05	53.27	52.92	56.99	54.64	45.56	29.77	13.62	10.22	5.31	6.81	7.00896e-76	m2
EIF4G1	eukaryotic translation initiation factor 4 gamma 1	39.06	44.21	40.5	39.77	55.83	43.67	22.92	14.39	11.87	8.91	15.01	1.25933e-15	m2
SPCS1	signal peptidase complex subunit 1	205.02	191.21	233.95	245.14	273.47	262.92	211.52	163.17	103.78	94.08	101.87	3.77477e-29	m2
KANSL3	KAT8 regulatory NSL complex subunit 3	10.96	10.8	10.16	11.86	12.99	15.35	19.6	9.21	4.67	4.03	11.86	7.26671e-06	m2
PPM1G	protein phosphatase, Mg2+/Mn2+ dependent 1G	43.41	45.15	35.87	33.91	40.64	32.91	24.3	14.94	8.53	9.69	17.62	9.56939e-19	m2
AUP1	AUP1 lipid droplet regulating VLDL assembly factor	196.86	182.28	175.22	176.57	180.03	156.92	167.2	161.05	138.38	118.09	159.38	3.13179e-10	m2
IGFBP2	insulin like growth factor binding protein 2	7.65	11.08	6.21	9.33	18.54	13.79	0.92	0.26	0	0	0	7.35979e-45	m2
GGCX	gamma-glutamyl carboxylase	46.47	50.04	49.17	48.08	55.59	43.33	31.27	35.76	21.62	19.61	20.48	1.10114e-10	m2
HDLBP	high density lipoprotein binding protein	67.23	66.45	76.11	89.73	98.03	102.09	88.65	69.98	42.77	37.34	66.17	2.50039e-09	m2
SRM	spermidine synthase	7.88	8.13	12.34	10.11	7.58	10.87	2.28	0.77	0	0	0	1.72562e-37	m2
CRYZ	crystallin zeta	23.41	22.13	23.6	19.18	27.59	24.42	4.34	7.31	1.44	0.48	0.83	3.87581e-40	m2
RPF1	ribosome production factor 1 homolog	36.79	30.39	27.66	32.36	36.55	27.69	23.41	13.81	8.11	7.54	17.08	3.78687e-15	m2
UAP1	UDP-N-acetylglucosamine pyrophosphorylase 1	13.36	20.38	25.18	41.68	61.24	150.18	43.66	15.15	1.77	0.65	2.14	1.25395e-30	m2
HMGCL	3-hydroxy-3-methylglutaryl-CoA lyase	32.36	32.05	32.59	38.25	29.83	33.1	30.18	31.69	24.38	17.59	25.54	0.00117074	m2
GALE	UDP-galactose-4-epimerase	29.38	28.47	46.68	43.33	48.82	37.48	31.26	11.74	13.14	8.99	14.33	2.55262e-12	m2
NSUN4	NOP2/Sun RNA methyltransferase 4	16.04	15.95	14.23	15.83	18.29	15.48	14.94	8.58	5.9	10.29	11.1	3.56322e-05	m2
PRDX6	peroxiredoxin 6	267.85	287.22	303.07	275.22	266.69	270.03	262.5	134.7	103.45	96.8	94.73	4.43537e-38	m2
NENF	neudesin neurotrophic factor	6.31	6.08	4.62	7.04	6.41	17.33	1.85	1.44	0.52	0	0	1.11911e-15	m2
SPCS2	signal peptidase complex subunit 2	526.61	478.93	571.36	531.64	554.79	503.58	400.11	316.55	191.39	145.77	212.97	1.94763e-28	m2
CASP8AP2	caspase 8 associated protein 2	27.49	23.12	26.73	20.65	17.51	21.23	35.13	18.95	9.56	9.64	12.74	3.06877e-18	m2
SET	SET nuclear proto-oncogene	143.59	151.16	140.74	147.88	137.54	112.36	53.3	44.06	33.61	24.46	58.88	2.83217e-48	m2
KDSR	3-ketodihydrosphingosine reductase	5.75	8.03	8.1	7.75	12.71	6.29	4.55	1.72	0.29	0.07	1.33	2.79186e-21	m2
IFI27L2	interferon alpha inducible protein 27 like 2	97.34	100.8	125.6	96.82	153.46	135.42	80.2	83.04	35.31	35.31	45.52	2.35021e-18	m2
TTLL5	tubulin tyrosine ligase like 5	71.23	67.79	62.31	56.02	68.36	60.49	68.03	47.66	28.15	7.95	28.27	1.45387e-16	m2
SLC35B1	solute carrier family 35 member B1	64.11	71.85	95.13	90.57	114.03	88.47	70.46	54.48	42.96	28.38	34.42	8.7425e-22	m2
TMEM156	transmembrane protein 156	28.42	26.12	16.16	25.66	13.37	20.86	14.99	2.48	0.76	1.42	3.43	3.97884e-29	m2
LIAS	lipoic acid synthetase	20.66	19.43	15.84	16.77	16.47	9.96	14.21	6.12	9.3	3.81	9.16	1.03041e-06	m2
COPA	COPI coat complex subunit alpha	98.24	104.74	112.2	112.69	106.19	91.43	105.99	63.31	59.92	79.89	88.65	2.62067e-05	m2
CD244	CD244 molecule	24.62	25.18	20.32	21.01	22.38	33.12	12.58	4.05	1.37	0.46	0.93	2.19845e-13	m2
PRXL2A	peroxiredoxin like 2A	34.03	26.73	29.79	38.52	29.65	24.09	8.61	0.96	0.09	0	0.03	3.40413e-64	m2
ODF2L	outer dense fiber of sperm tails 2 like	7.11	10.19	11.87	12.22	6.44	7.19	5.45	2.21	0.68	1.09	5.18	7.78802e-08	m2
CYREN	cell cycle regulator of NHEJ	58.32	57.73	46.17	61.53	54.86	52.98	55.71	50.85	34.01	36.78	43.69	0.00456538	m2
PLAU	plasminogen activator, urokinase	21.49	23.22	32.69	34.92	31.85	43.24	24.49	18.49	8.43	10.97	29.75	7.31662e-06	m2
SRGN	serglycin	14944.9	15531.6	29554.8	31692.9	43738.3	57759.6	54579.8	20368.4	3158.24	9209.57	11183.8	5.01759e-29	m2
CISD1	CDGSH iron sulfur domain 1	51.09	60.76	52.64	59.01	47.88	41.06	46.52	35.75	11.24	16.74	16.79	1.03419e-13	m2
MORF4L2	mortality factor 4 like 2	164.24	158.62	221.11	214.53	240.66	178.64	114.6	57.48	38.02	37.31	75.12	5.98923e-42	m2
RAB9A	RAB9A, member RAS oncogene family	41.46	45.5	48.5	65.62	60.85	71.48	87.5	42.64	33.4	35.52	35.89	9.28543e-05	m2
PLA2G12A	phospholipase A2 group XIIA	26.75	21.99	15	34.47	19.55	75.96	9.24	7.24	0.55	0	0	3.42898e-10	m2
PIGT	phosphatidylinositol glycan anchor biosynthesis class T	132.82	149.13	179.32	272.22	264.1	292.12	162.64	108.68	53.69	31.32	39.6	4.25506e-67	m2
DDX27	DEAD-box helicase 27	40.5	40.15	48.01	43.71	43.83	38.3	29.97	24.6	21.54	18.64	32.37	4.15869e-11	m2
ZNF576	zinc finger protein 576	16.75	14.4	18.34	15.99	21.85	11.4	11.25	11.92	11.73	6.59	9.64	0.00170361	m2
XPO5	exportin 5	11.52	10.44	9.84	13.89	10.43	5.56	8.46	3.95	1.95	0.18	1.64	6.43755e-09	m2
KLHDC3	kelch domain containing 3	69.99	59.94	57.83	69.72	77.16	77.92	51.43	46.19	34.82	24.57	32.55	2.2981e-21	m2
MEA1	male-enhanced antigen 1	144.21	141.74	144.39	149.71	188.91	163.5	114.85	127.5	89.03	62.07	85.85	2.65502e-10	m2
RREB1	ras responsive element binding protein 1	14.78	14.82	11.43	11.87	13.94	13.74	8.06	6.45	5.81	1.67	5	3.85135e-09	m2
SSR1	signal sequence receptor subunit 1	277.93	239.72	352.01	358.91	327.02	330.97	284.39	172.33	134.5	185.34	188.2	7.49911e-18	m2
DEK	DEK proto-oncogene	152.2	132.11	117.28	129.88	180.38	142.22	124.33	142.33	53.44	36.44	62.35	2.70622e-08	m2
SLC25A19	solute carrier family 25 member 19	36.29	39.85	45.58	33.38	28.57	19.46	8	3.9	0.6	0.93	2.9	6.06474e-36	m2
CLPP	caseinolytic mitochondrial matrix peptidase proteolytic subunit	121.21	113.39	104.02	122.61	143.92	117.46	49.72	41.42	26.06	14.39	32.59	2.11163e-28	m2
MKKS	MKKS centrosomal shuttling protein	23.51	25.42	28.67	21.26	30.73	22.1	19.41	23.68	13.07	16.84	17.46	8.76153e-05	m2
DSTN	destrin, actin depolymerizing factor	120.96	89.63	120.34	133.34	132.63	124.32	72.04	57.86	26.94	27.22	22.79	3.09772e-58	m2
NCLN	nicalin	15.85	15.44	17.91	17.02	34.22	34.2	16.12	8.04	6.17	8.56	12.14	7.1264e-13	m2
HNRNPR	heterogeneous nuclear ribonucleoprotein R	141.43	120.09	138.05	114.59	102.49	108.26	91.33	78.55	47.99	8.89	36.16	6.524e-52	m2
ST3GAL3	ST3 beta-galactoside alpha-2,3-sialyltransferase 3	9.53	7.04	9.24	6.72	11.03	13.15	3.99	1.85	0.66	0.08	0.29	1.52379e-25	m2
TMEM53	transmembrane protein 53	29.17	17.93	29.83	38.32	39.69	44.22	29.27	11.13	1.74	1.8	1.35	7.63153e-42	m2
BCL2L12	BCL2 like 12	12.27	6.75	10.01	12.69	18.04	11.25	7.79	5.43	5.4	4.31	5.5	0.000466776	m2
PCNX4	pecanex 4	20.57	16.99	17.95	20.89	24	25.47	16.17	6.93	6.09	8.71	12.93	1.51442e-11	m2
AIF1L	allograft inflammatory factor 1 like	12.33	12.6	12.1	14.24	22.81	17.18	3.39	0.59	0.03	0	0	2.0918e-61	m2
CANX	calnexin	363.46	366.24	425.04	509.46	551.78	614.76	510.25	324.33	133.83	50.94	118.99	5.14121e-49	m2
AAMP	angio associated migratory cell protein	118.04	116.42	93.46	97.19	82.76	87.18	56.27	59.35	25.21	24.82	37.69	3.3437e-47	m2
PNKD	PNKD metallo-beta-lactamase domain containing	155.96	157.63	130.94	148.97	186.07	142.55	94.65	108.21	64.57	33.16	82.5	4.9977e-20	m2
PAICS	phosphoribosylaminoimidazole carboxylase and phosphoribosylaminoimidazolesuccinocarboxamide synthase	69.86	58.38	56.09	55.38	52.9	33.69	25.32	11.4	1.53	0.29	1.68	1.37509e-49	m2
DGCR6L	DiGeorge syndrome critical region gene 6 like	131.04	107.15	100.74	108.39	149.16	115.68	38.22	50.22	28.68	20.59	22.84	2.2803e-110	m2
SDF2L1	stromal cell derived factor 2 like 1	146.1	163	146.77	199.51	339.28	397.69	28.63	15.3	9.23	1.06	4.75	5.39923e-51	m2
DNAJB9	DnaJ heat shock protein family (Hsp40) member B9	39.97	30.08	33.16	39.67	61.64	50.99	16.25	14.65	8.83	8.24	27.07	3.48582e-07	m2
CALU	calumenin	125.1	105.72	157.74	144.82	181.36	128.38	96.64	56.29	17.25	5.5	12.87	6.49348e-43	m2
ORMDL1	ORMDL sphingolipid biosynthesis regulator 1	177.57	213.47	210.34	232.08	239.31	251.73	163.98	134.8	96.37	69.95	91.3	1.20279e-57	m2
SPCS3	signal peptidase complex subunit 3	148.09	164.67	210.17	202.59	254.54	211.33	216.51	117.88	76.8	128.63	110.78	3.24739e-08	m2
CD68	CD68 molecule	54.98	108.33	188.02	152.13	373.45	443.13	260.81	132.8	41.97	53.8	196.12	5.96098e-15	m2
NGDN	neuroguidin	63.92	64.28	43.29	57.33	63.71	56.93	52.76	45.19	28.52	22.4	37.6	6.89605e-15	m2
NEDD8	NEDD8 ubiquitin like modifier	808.81	810.07	863.59	840.78	928.43	1021.73	888.82	792.58	673.24	705.6	729.44	0.0068557	m2
DAD1	defender against cell death 1	1073.82	923.53	1038.65	1043.26	1103.57	1192.33	857.39	722.49	541.19	610.27	859.94	8.81886e-12	m2
ITFG1	integrin alpha FG-GAP repeat containing 1	22.94	18.83	18.95	21.8	42.16	23.05	14.48	11.6	15.7	8.86	10.79	6.15708e-16	m2
MRPL34	mitochondrial ribosomal protein L34	108.65	109.74	115.47	124.64	153.79	148.16	71.06	68.71	38.31	16.98	33.25	1.67447e-36	m2
UBAC1	UBA domain containing 1	11.46	10.24	16.69	19.69	16.62	14.31	9.95	8.61	6.66	6.55	11.1	0.000176873	m2
TRIM28	tripartite motif containing 28	49.04	51.05	46.42	36.78	57.3	33.42	21.22	22.72	19.41	6.18	25.96	1.0947e-18	m2
YIPF2	Yip1 domain family member 2	40.47	36.97	57.35	71.39	83.99	100.27	37.36	10.51	3.75	1.42	1.93	1.11544e-61	m2
EIF2S3	eukaryotic translation initiation factor 2 subunit gamma	98.48	107.91	96.14	100.48	85.03	87.88	54.4	57.18	49.03	27.23	49.4	3.35326e-39	m2
DKC1	dyskerin pseudouridine synthase 1	99.19	71.4	96.98	99.84	65.64	50.46	39.09	24.09	14.22	14.12	26.58	1.69007e-53	m2
MRPS25	mitochondrial ribosomal protein S25	78.57	61.49	69.97	72.43	72.32	61.74	30.31	25.13	5.54	3.43	4.84	1.33574e-98	m2
ACLY	ATP citrate lyase	41.02	41.87	48.79	43.98	41.03	31.72	28.46	20.33	12.77	12.54	19.35	1.05376e-30	m2
SELENOS	selenoprotein S	71.46	68.73	90.35	83.73	102.28	93.92	94.01	43.77	44.06	22.09	31.87	9.25593e-22	m2
HSD17B7	hydroxysteroid 17-beta dehydrogenase 7	23.03	27.23	31.94	31.44	36.71	23.19	18.22	8.38	6.48	8.2	16.63	3.74097e-15	m2
UNK	unk zinc finger	19.4	11.38	17.03	14.64	23.31	20.79	17.9	10.09	3.58	4.28	4.1	1.36258e-21	m2
PRMT7	protein arginine methyltransferase 7	36.03	35.21	32.35	35.12	49.03	28.95	29.51	11.45	5.76	1.16	4.65	4.54099e-30	m2
NXT1	nuclear transport factor 2 like export factor 1	59.13	59.18	47.95	49	73.45	64.76	17.69	14.49	5	2.22	4.58	4.25739e-34	m2
USPL1	ubiquitin specific peptidase like 1	13.11	10.52	12.05	9.44	9.2	6.81	12.68	7.49	4.8	1.84	15.96	2.10126e-06	m2
PEMT	phosphatidylethanolamine N-methyltransferase	45.2	46.94	50.55	45.11	37.18	28.92	15.52	5.02	3.08	2.11	2.87	1.66245e-72	m2
SCO1	synthesis of cytochrome C oxidase 1	18.53	16.73	13.54	14.22	20.56	16.2	9.4	7.85	3.3	4.88	4.21	8.00709e-07	m2
HSPBP1	HSPA (Hsp70) binding protein 1	5.63	11.07	7.56	5.86	15.62	14.65	3.89	1.26	0.33	0	0	9.49928e-77	m2
WDR74	WD repeat domain 74	50.94	47.48	47.22	46.19	39.03	33.08	24.98	14.79	7.62	8.48	17.33	2.71618e-25	m2
CEP20	centrosomal protein 20	57.24	68.91	65.93	59.43	64.66	66.92	37.94	33.08	25.61	21.6	20.91	1.13241e-38	m2
SWAP70	switching B cell complex subunit SWAP70	13.1	12.65	23.76	22.61	22.57	16.98	6.75	3.33	1.62	1.66	3.48	1.20287e-38	m2
EMC7	ER membrane protein complex subunit 7	157.13	165.66	163.68	158.11	183.65	186.32	135.04	143.7	127.99	108.36	136.04	0.000440043	m2
GSTM3	glutathione S-transferase mu 3	19.26	16.21	17.6	18.6	11.22	12.23	6.11	1.83	1.31	0.36	2.71	8.43424e-24	m2
ARF3	ADP ribosylation factor 3	18.95	18.82	15.29	24.63	33.98	56.71	20.56	14.05	8.13	7.73	22.82	6.71554e-08	m2
NARS1	asparaginyl-tRNA synthetase 1	68.07	74.51	78.85	89	91.8	62.98	68.17	36	28.66	17.91	44	1.45584e-26	m2
CCNH	cyclin H	84.69	90.2	99.98	91.21	98.95	102.83	129.96	89.11	69.79	86.01	78.13	1.60613e-05	m2
STK26	serine/threonine kinase 26	43.19	44.13	48.14	58.71	66.48	70.4	44.67	41.93	35.72	48.66	50.42	0.00563272	m2
BTF3L4	basic transcription factor 3 like 4	95.74	75.48	83.93	92.16	105.45	105.87	81.69	80.2	70.46	51.84	73.71	5.21136e-10	m2
ELP2	elongator acetyltransferase complex subunit 2	42.31	46.49	49.47	50.87	43.54	54.46	35.5	25.26	9.95	6.02	13.52	1.50486e-23	m2
TMEM258	transmembrane protein 258	851.25	790.43	902.19	1000.28	1017.38	1304.28	775.3	512.99	268.24	242.85	241.99	2.40306e-46	m2
UBAC2	UBA domain containing 2	52.29	66.94	62.73	72.1	56.93	60.61	58.19	38.01	33.13	30.62	58.86	7.73711e-10	m2
TPP2	tripeptidyl peptidase 2	16.97	13.3	16.57	17.19	13.63	15.36	14.54	8.02	8.98	3.95	10.9	7.49674e-08	m2
STT3A	STT3 oligosaccharyltransferase complex catalytic subunit A	764.07	654.82	852.79	868.55	827.22	715.24	432.32	222.56	127.34	76.07	87.39	3.48622e-92	m2
TAOK3	TAO kinase 3	62.46	70.73	62.63	82.15	54.81	61.21	84.03	35.52	27.58	30.09	41.1	2.78531e-08	m2
P2RX4	purinergic receptor P2X 4	24.49	33.58	29.23	26.63	25.61	22.06	15.91	10.83	3.72	2.31	10.25	1.24138e-35	m2
HILPDA	hypoxia inducible lipid droplet associated	19.86	23.46	20.22	22.65	14.91	18.52	9.47	7.11	4.65	1.7	6.7	0.00683053	m2
CAPRIN1	cell cycle associated protein 1	22.33	26.57	20.14	20.89	23.68	24.74	18.61	10.98	9.13	7.65	14.63	3.34436e-15	m2
AHI1	Abelson helper integration site 1	21.01	22.64	20.03	17.35	10.81	16.11	10.88	2.38	0.66	0.38	0.45	2.02367e-21	m2
CPM	carboxypeptidase M	1.79	8.46	13.55	7.92	18.82	23.35	15.79	10.36	0.41	1.06	0.52	1.7903e-22	m2
DHX9	DExH-box helicase 9	51.13	51.05	55.23	57.92	50.79	39.93	55.39	46.23	28.12	31.71	36.52	3.29358e-08	m2
ITM2C	integral membrane protein 2C	29.89	37.4	34.7	56.3	52.22	91.71	13.92	11.11	1.58	0.11	0.62	4.67011e-23	m2
KDELR2	KDEL endoplasmic reticulum protein retention receptor 2	152.27	147.33	192.96	232.59	339.33	355.86	179.84	97.89	66.62	52.82	84.48	7.56005e-24	m2
GYPC	glycophorin C (Gerbich blood group)	1255.14	1613.2	900.59	1258.5	1211.04	1091.09	103.12	97.93	26.36	17.46	21.21	4.34831e-79	m2
PRPF4	pre-mRNA processing factor 4	24.69	18.8	17.57	17.69	18.55	17.7	19.39	12.89	5.94	5.66	7.49	4.63935e-28	m2
DPM2	dolichyl-phosphate mannosyltransferase subunit 2, regulatory	113.35	106.17	105.82	110.13	99.81	111.23	56.89	49.12	29.59	15.04	30.17	1.37584e-63	m2
PDCL	phosducin like	13.66	16	10.83	15.94	12	12.33	12.3	11.88	8.7	6.41	8.81	1.46628e-08	m2
DERL1	derlin 1	55.08	50.7	72.15	85.51	112.95	109.1	79.8	67.93	51.41	43.04	42.64	2.03472e-12	m2
HMGA1	high mobility group AT-hook 1	72.35	71.87	43.69	56.89	59.34	47.06	11.03	7.94	5.02	1.47	9.35	3.50834e-39	m2
NARS2	asparaginyl-tRNA synthetase 2, mitochondrial	12.38	13.12	12.47	14.43	13.16	15.51	4.84	3.24	1.55	0.06	1.3	8.40763e-30	m2
CFAP68	cilia and flagella associated protein 68	40.85	38.16	29.85	36.05	21.72	23.51	12.97	5.61	1.01	0.17	0.75	3.71995e-31	m2
CTDSPL2	CTD small phosphatase like 2	39.24	34.22	37.46	34.77	37.15	29.58	34.92	34.08	21.68	12.76	23.46	2.07469e-07	m2
UQCRC2	ubiquinol-cytochrome c reductase core protein 2	153.38	143.53	139.1	128.64	116.15	115.36	95.63	81.13	59.45	51.56	89.45	2.09813e-30	m2
GCSH	glycine cleavage system protein H	35.56	31.14	29.23	29.88	39.8	28.63	4.99	2.13	0.73	0	0.48	6.88499e-42	m2
COPS3	COP9 signalosome subunit 3	113.37	102.73	102.29	114.52	100.96	83.24	131.5	71.77	43.86	51.67	77.31	2.03082e-06	m2
UTP4	UTP4 small subunit processome component	48.55	39.49	52.38	48.89	58.7	44.72	25.88	21.21	4.56	2.4	5.8	1.48926e-51	m2
G6PC3	glucose-6-phosphatase catalytic subunit 3	82.35	82.8	109.17	88.46	92.19	65.55	32.22	7.99	3.96	1.98	2.22	4.52728e-51	m2
PTRH2	peptidyl-tRNA hydrolase 2	91.53	83.48	109.03	87.09	84.88	93.98	51.58	20.32	9.62	4.36	20.12	4.46587e-46	m2
SS18	SS18 subunit of BAF chromatin remodeling complex	29.79	21.34	19.21	19.12	17.17	24.98	16.47	16.84	9.27	6.1	10.95	0.000551294	m2
SLC39A6	solute carrier family 39 member 6	13.24	10.84	17.63	15.21	15.16	13.73	9.89	7.92	3.81	2.14	10.9	3.71928e-26	m2
WRAP53	WD repeat containing antisense to TP53	11.86	11.11	9.68	10.11	9.33	10.04	8.21	6.27	4.84	2.55	6.57	4.24575e-06	m2
EIF4A3	eukaryotic translation initiation factor 4A3	25.19	35.97	24.02	21.38	55.4	82.21	20.5	25.02	24.39	7.36	26.68	5.256e-06	m2
RPS11	ribosomal protein S11	2469.73	2263.99	2113.87	2112.3	2081.97	2106.13	1333.48	664.77	389.5	262.99	384.22	3.4353e-95	m2
ZNF593	zinc finger protein 593	72.09	62.67	66.98	73.75	44.31	52.96	18.95	6.76	2.96	3.5	1.93	7.06589e-74	m2
PFDN2	prefoldin subunit 2	192.64	180.82	206.09	196.74	177.43	169.31	142.46	132.72	112.44	60.24	102.03	4.24672e-26	m2
METTL25B	methyltransferase like 25B	8.55	7.47	6.58	8.91	7.92	13.19	19.75	6.45	12.79	1.38	17.03	1.81597e-05	m2
RFX5	regulatory factor X5	49.22	41.65	36.11	38.87	24.74	36.69	25.7	12.66	4.95	7.05	5.21	9.45941e-14	m2
EIF2D	eukaryotic translation initiation factor 2D	26.5	25.28	23.17	25.57	21.8	21.94	15.64	7.92	5.83	4.02	13.91	4.18379e-26	m2
JTB	jumping translocation breakpoint	28.14	30.92	28.08	35.16	41.77	52.52	32.63	30.57	25.95	18.97	26.06	0.000990809	m2
C1orf131	chromosome 1 open reading frame 131	24.33	26.41	27.61	24.88	20.57	24.74	24.71	22.85	17.97	10.67	18.51	4.12827e-05	m2
LIPT1	lipoyltransferase 1	18.65	17.41	27.46	27.45	22.9	26.94	20.96	11	7.72	6.86	5.94	2.88533e-23	m2
MANF	mesencephalic astrocyte derived neurotrophic factor	46.99	43.32	40.14	47.57	90.19	87.35	13.74	8.09	3.23	3.01	3.8	3.71286e-33	m2
CISD2	CDGSH iron sulfur domain 2	115.53	85.68	110.93	108.14	113.78	134.98	50.11	35.57	23.38	22.87	54.93	1.65718e-40	m2
SLC30A5	solute carrier family 30 member 5	9.94	9.31	6.02	9.97	11.71	6.72	10.16	3.72	4.54	2.05	3.3	2.10504e-09	m2
HIGD2A	HIG1 hypoxia inducible domain family member 2A	320.24	315.94	341.77	391.79	353.57	325.66	203.24	128.54	110.14	74.53	95.9	3.46301e-74	m2
AIG1	androgen induced 1	56.94	30.92	60.67	102.75	109.37	210.2	133.13	60.75	15.8	16.9	28.71	2.64618e-41	m2
C7orf50	chromosome 7 open reading frame 50	9.91	9.72	7.77	8.69	8.26	12.04	2.18	0.6	0	0	0.23	6.97262e-17	m2
KRBOX4	KRAB box domain containing 4	15.84	13.21	13.24	16.36	14.84	16.11	14.11	12.46	4.69	2.59	5.79	3.50154e-11	m2
PLPP5	phospholipid phosphatase 5	113.25	104.36	116.3	86.03	95.08	96.33	57.32	33.53	11.61	5.27	25.74	3.35664e-48	m2
LACTB2	lactamase beta 2	19.79	16.56	21.74	24.25	22	21.6	24.83	12.62	6.52	3.22	7.79	1.19711e-08	m2
UTP23	UTP23 small subunit processome component	40.19	62.59	57.92	41.47	47.59	44.72	35.77	29.48	29.17	22.54	41.12	3.53276e-08	m2
SIGMAR1	sigma non-opioid intracellular receptor 1	14.21	12.13	15.23	13.43	12.97	12.05	4.2	2.35	2.41	1.13	2.35	2.10753e-27	m2
MRRF	mitochondrial ribosome recycling factor	23.55	28.93	36.78	27.91	22.24	27.5	20.85	15.94	4.87	0.75	4.94	2.62633e-31	m2
SURF4	surfeit 4	141.12	123.84	125.22	158.72	170.26	157.8	100.08	88.46	41.06	30.34	56.6	5.33697e-26	m2
NTMT1	N-terminal Xaa-Pro-Lys N-methyltransferase 1	119.32	99.96	91.72	98.5	82.72	110.11	58.23	41.21	33.22	19.46	32.34	1.07399e-34	m2
HYOU1	hypoxia up-regulated 1	36.28	40.87	50.07	44.18	53.93	45.74	18.76	7.29	4.95	1.23	4.72	3.3378e-50	m2
TMEM138	transmembrane protein 138	37.74	44.08	54.75	50.08	50.48	34.98	41.76	26.12	14.08	7.26	16.21	2.74723e-44	m2
FADS1	fatty acid desaturase 1	50.31	43.5	42.43	46.43	66.11	56.64	11.36	7.49	3.43	0.53	3.5	2.90599e-31	m2
MRPL49	mitochondrial ribosomal protein L49	32.39	27.31	31.98	30.42	29.44	32.95	38.95	24.12	22.28	17.7	22.36	0.00799647	m2
FAU	FAU ubiquitin like and ribosomal protein S30 fusion	1935.7	1823.28	1864.29	1860.87	1821.84	1876.79	1495.57	1140.84	855.49	711.44	1199.8	3.07867e-27	m2
TM7SF2	transmembrane 7 superfamily member 2	22.69	19.25	26.94	44	56.63	63.61	8.28	2.42	2.53	0.99	0.12	2.9455e-45	m2
TMEM219	transmembrane protein 219	155.61	159.78	160.96	200.75	227.98	211.14	128.98	126.54	116.16	71.27	122.92	6.47403e-11	m2
TMEM218	transmembrane protein 218	50.33	50.12	57.26	49.3	51.33	52.71	40.55	24.46	14.91	13.43	15.96	1.08425e-18	m2
CCT5	chaperonin containing TCP1 subunit 5	263.29	243.68	275.34	240.28	226.75	224.21	162.09	199.41	92.95	105.59	108.93	2.35265e-20	m2
OXSM	3-oxoacyl-ACP synthase, mitochondrial	18.38	15.52	13.54	21.31	23.85	25.35	7.12	7.97	2.19	6.31	3.99	4.05459e-07	m2
TMEM263	transmembrane protein 263	13.47	15.6	15.71	13.99	15.95	18.36	3.57	1.2	0.42	0.39	0.22	4.93255e-52	m2
ZNF773	zinc finger protein 773	9.07	12.13	10.93	10.4	9.6	10.93	11.85	1.75	0.77	2.38	2.15	5.34728e-18	m2
TMEM123	transmembrane protein 123	98.58	86.02	103.09	130.19	162.52	219.3	153.72	119.49	88.07	69.41	103.12	3.86914e-06	m2
SMARCA5	SWI/SNF related, matrix associated, actin dependent regulator of chromatin, subfamily a, member 5	11.6	11.69	11.75	14.12	14.41	10.24	8.02	7.04	5.21	7.02	10.58	3.96099e-05	m2
CD96	CD96 molecule	5.28	6.52	6.51	15.3	13.33	22.75	15.28	3.49	0.53	0	0	6.05531e-26	m2
NMRAL1	NmrA like redox sensor 1	88.06	69.22	84.99	83.29	98.97	88.73	52.62	23.07	9.98	28.88	33.34	2.5611e-27	m2
C16orf74	chromosome 16 open reading frame 74	25.68	42.76	23.5	27.69	25.81	26.83	6.43	1.58	2.04	0	2.29	1.99818e-58	m2
OXNAD1	oxidoreductase NAD binding domain containing 1	16.09	12.27	14.31	19.86	14.6	13.12	17.12	5.36	5.08	2.33	6.85	8.53522e-20	m2
CXXC1	CXXC finger protein 1	50.21	48.71	39.23	47.38	56.12	45.4	39.84	33.6	30.38	16.21	33.25	3.31059e-11	m2
AGPAT5	1-acylglycerol-3-phosphate O-acyltransferase 5	16.94	19.54	19.23	19.56	16.73	17.77	8.36	2.93	0.5	0	0.62	4.40578e-31	m2
HSPA13	heat shock protein family A (Hsp70) member 13	35.33	26.47	34.91	34.27	34.47	30.89	22.4	13.99	5.91	7.46	10.61	4.05656e-29	m2
OXA1L	OXA1L mitochondrial inner membrane protein	59.35	63.45	63.91	67.12	62.05	46.6	70.3	57.91	39.13	31.09	52.64	2.48216e-13	m2
C9orf85	chromosome 9 open reading frame 85	16.14	11.21	13.1	15.54	14.67	9.58	12.32	7.65	6.65	6.05	9.79	4.12647e-09	m2
SFR1	SWI5 dependent homologous recombination repair protein 1	22.75	20.66	20.24	23.47	22.56	23.86	24.42	21.63	6.7	5.07	8.99	2.09465e-13	m2
SFXN2	sideroflexin 2	30.35	21.74	23.73	29.28	27.03	22.16	13.47	4.79	0	0.03	0.09	1.68743e-40	m2
GALK2	galactokinase 2	32.64	30.65	46.39	37.92	39.94	41.56	30.01	16.43	11.66	13.67	14.88	4.96108e-17	m2
PDE6D	phosphodiesterase 6D	94.36	78.97	94.26	87.35	77.96	86.2	70.16	59.94	49.81	44.26	54.53	4.98627e-11	m2
EIF4A2	eukaryotic translation initiation factor 4A2	153.75	170.91	156.12	165.64	138.83	153.6	172.97	119.15	101.2	128.23	152.44	0.000519688	m2
RPUSD3	RNA pseudouridine synthase D3	68.14	72.95	65.81	70.13	90.98	90.01	35.06	26.92	20.69	20.96	21.04	8.75998e-29	m2
SEC13	SEC13 homolog, nuclear pore and COPII coat complex component	165.7	168.65	231.06	198.2	224.96	209.77	115.25	84.28	57.58	47.22	79.15	1.51153e-43	m2
ODR4	odr-4 GPCR localization factor homolog	7.74	6.98	9.14	9.41	10.07	6.91	14.43	6.81	3.88	2.87	9.39	0.000116937	m2
SLC35B2	solute carrier family 35 member B2	17.77	17.41	14.82	21.99	18.2	21.09	5.87	8.1	2.47	1.62	2.36	1.02257e-14	m2
C12orf43	chromosome 12 open reading frame 43	12	15.34	13.86	14.3	11.08	13.78	12.74	8.11	4.73	3.28	4.64	3.4447e-15	m2
TMED4	transmembrane p24 trafficking protein 4	66.16	67.74	76.4	80.79	92.42	113.39	78.73	70.3	52.73	42.25	46.06	4.04889e-07	m2
PSMB4	proteasome 20S subunit beta 4	253.99	251.32	262.1	262.01	272.9	306.22	202.77	188.69	168.31	183.74	211.24	4.32724e-14	m2
THEM4	thioesterase superfamily member 4	17.9	20.8	20.41	17.86	18.95	16.07	10.43	3.58	0.03	0	0.04	5.79753e-29	m2
SPON2	spondin 2	13.99	18.54	25.3	28.57	22.14	18.87	5.79	1.25	0	0	0.13	2.66805e-67	m2
CALM3	calmodulin 3	191.57	151.68	232.59	228.04	262.67	312.84	239.61	197.32	130.82	121.54	201.14	6.24671e-07	m2
WDR4	WD repeat domain 4	10.69	9.64	7.94	11.78	12.72	5.33	2.57	1.34	0.35	0	0	2.22509e-14	m2
GPATCH4	G-patch domain containing 4 (gene/pseudogene)	40.51	38.83	43.76	33.06	29.15	15.75	10.11	4.44	0.41	0.76	0.34	5.89208e-61	m2
MRNIP	MRN complex interacting protein	12.14	10.71	8.05	10.56	8.47	11.06	7.02	5.94	2.57	2.6	8.85	0.000135771	m2
MFSD12	major facilitator superfamily domain containing 12	7.14	10.53	9.82	9.39	19.04	20.78	6.27	9.42	9.55	3.6	6.78	0.00629546	m2
YDJC	YdjC chitooligosaccharide deacetylase homolog	14.64	12.99	9.03	21.93	19.23	36.58	10.96	7.29	6.17	4.29	7.03	3.88283e-07	m2
LSM12	LSM12 homolog	43.45	40.84	41.76	38.75	39.96	34.57	33.25	31.65	23.79	26.76	34.53	1.16152e-09	m2
EIF4A1	eukaryotic translation initiation factor 4A1	1896.94	2012.02	1742.98	1732.63	1637.03	1443.38	1578	813.18	678.8	529.65	662.15	1.24523e-62	m2
POLR3K	RNA polymerase III subunit K	42.13	51.98	51.61	47.97	51.65	50.74	51.13	38.53	22.78	24.06	29.13	6.44315e-06	m2
SNRNP25	small nuclear ribonucleoprotein U11/U12 subunit 25	46.05	31.79	41.54	37.58	72.13	38.81	20.31	38.21	17.85	13.54	17.58	5.57725e-20	m2
NEU3	neuraminidase 3	7.08	7.51	6.96	9.91	8.55	6.51	12.17	7.45	1.43	0.33	5.39	7.69666e-14	m2
CYB561A3	cytochrome b561 family member A3	40.29	36.65	37.44	34.44	24.98	28.29	32.09	24.93	16.1	9	27.64	9.0717e-12	m2
SYVN1	synoviolin 1	236.21	219.93	239.18	238.09	283.68	234.82	214.97	167.98	162.72	192.09	168.63	0.00448951	m2
COA7	cytochrome c oxidase assembly factor 7	16.62	13.76	19.6	20.47	9.35	11.98	6.83	4.06	0.33	0	0.36	1.2405e-35	m2
DNAJB4	DnaJ heat shock protein family (Hsp40) member B4	6.44	5.99	7.77	8.21	8.42	16.63	9.87	5.11	2.78	2.64	3.85	2.92842e-05	m2
EXTL2	exostosin like glycosyltransferase 2	19.5	11.45	12.67	12.1	14.7	14.9	4.9	2.25	0.19	0	0	2.72007e-78	m2
NLRP3	NLR family pyrin domain containing 3	7.98	12.78	12.57	6.44	15.21	12.07	7.49	4.16	0.99	5.75	8.08	9.98731e-14	m2
ATP1A1	ATPase Na+/K+ transporting subunit alpha 1	22.14	26.87	29.23	26.96	30.03	34.22	25.22	16.29	4.13	2.26	11.47	9.02221e-16	m2
IGFBP7	insulin like growth factor binding protein 7	32.44	36.8	37.45	51.08	70.84	59.49	15.5	7.91	5.09	1.45	1.89	2.39189e-41	m2
SSR2	signal sequence receptor subunit 2	483.78	420.34	517.75	522.44	541.46	560.41	393.91	300.36	211.32	262.41	354.12	4.04807e-22	m2
CHCHD4	coiled-coil-helix-coiled-coil-helix domain containing 4	12.27	9.09	10.74	9.97	8.26	5.7	4.42	2.66	1.1	0.13	0.7	6.35539e-41	m2
GTPBP8	GTP binding protein 8 (putative)	24.84	19.47	17.57	21.37	20.63	18.43	14.88	14.15	7.47	6.71	7.39	2.20556e-08	m2
SPICE1	spindle and centriole associated protein 1	10.02	7.25	10.81	10.61	6	6.28	12.09	3.71	1.2	0.32	3.91	1.28156e-23	m2
THOC7	THO complex subunit 7	102.99	124.06	123.75	128.1	124.37	137.56	98.69	65.73	44.6	53.02	43.95	7.77192e-28	m2
CRELD1	cysteine rich with EGF like domains 1	18.78	18.88	16.92	25.64	27.07	38.16	15.67	6.01	5.08	3.79	9.79	3.55148e-23	m2
LZTFL1	leucine zipper transcription factor like 1	29.4	27.89	38.02	31.84	21.68	24.24	11.96	3.31	0.1	0.44	0.68	4.69486e-61	m2
TPRA1	transmembrane protein adipocyte associated 1	11.49	11.28	10.22	15.22	10.98	6.41	6.7	6.03	4.65	2.32	7.08	5.11574e-09	m2
RPN1	ribophorin I	395.4	340.67	374.5	419.29	380.73	363.45	258.51	137.15	99.34	119.65	181.96	1.94814e-26	m2
RFT1	RFT1 homolog	41.4	31.99	47.98	44.09	49.26	53.74	27.63	18.9	8.7	20.83	11.89	4.09304e-13	m2
SLBP	stem-loop binding protein	12.02	9.91	11.93	12.16	13.24	19.09	11.98	9.24	4.28	3.86	9	2.55611e-10	m2
CCDC51	coiled-coil domain containing 51	25.93	24.04	33.32	24.41	36.33	25.42	15.01	13.3	4.99	3.75	5.65	1.14067e-18	m2
NDUFAF2	NADH:ubiquinone oxidoreductase complex assembly factor 2	47.23	44.64	46.1	49.52	35.76	37.78	7.11	4.64	0.63	1.25	0.87	1.49895e-62	m2
UQCRQ	ubiquinol-cytochrome c reductase complex III subunit VII	1263.48	1223.02	1349.82	1622.69	1463.66	1843.69	1318.83	742.35	386.1	488.37	399.63	4.89581e-14	m2
FABP5	fatty acid binding protein 5	436.56	430.67	434.31	441.32	483.74	291.21	133.36	45.65	12.28	30.09	17.41	3.25899e-71	m2
SPIDR	scaffold protein involved in DNA repair	59.46	46.74	55.33	47.18	45.38	33.38	76.97	37.38	32.71	9.52	36.04	2.58985e-11	m2
CRYL1	crystallin lambda 1	39.49	50.26	60.92	56.11	62.86	32.13	35.11	15.93	7.65	3.11	5.97	9.36405e-46	m2
PMPCA	peptidase, mitochondrial processing subunit alpha	41.28	43.52	41.47	45.42	38.1	40.23	29.63	22.48	20.77	13.66	16.64	1.3369e-17	m2
CASP7	caspase 7	10.35	8.85	15.1	9.46	8.03	11.59	9.35	4.77	1.84	1.97	1.98	1.0554e-07	m2
SMCO4	single-pass membrane protein with coiled-coil domains 4	36.48	41.61	75.35	58.53	84.24	55.96	21.85	16.67	4.12	6.95	58.22	1.43894e-27	m2
IDH3A	isocitrate dehydrogenase (NAD(+)) 3 catalytic subunit alpha	64.84	92.49	133.68	88.65	45.91	59.78	30.3	19.12	1.87	1.66	2.83	4.31538e-38	m2
ZNF3	zinc finger protein 3	18.94	17.04	18.31	13.9	12.27	14.72	20.99	8.01	9.07	5.03	10.82	4.5415e-10	m2
TMEM135	transmembrane protein 135	8.9	12.24	12.7	45.73	9.1	12.44	8.14	4.42	1.22	0.71	1.24	3.10939e-12	m2
CIAO2B	cytosolic iron-sulfur assembly component 2B	227.23	187.11	216.09	213.92	217.74	226.08	157.39	189.87	198.2	139.18	189.2	0.000302864	m2
BEX3	brain expressed X-linked 3	388.9	361.18	356.2	343.09	342.19	282.47	42.84	9.45	0.75	1.86	0	1.20805e-104	m2
PPIB	peptidylprolyl isomerase B	2794.61	2746.46	3148.87	3714.44	3645.74	3443.21	1294.17	589.46	372.73	497.52	456.48	5.65704e-86	m2
MAPRE2	microtubule associated protein RP/EB family member 2	71.16	58.62	78.29	69.42	71.66	74.33	64.09	32.57	11.76	9.53	32.74	1.80866e-33	m2
PDIA3	protein disulfide isomerase family A member 3	1074.46	1135.82	1434.42	1193.04	1629.32	1547.65	548.44	329.39	133.38	104.86	125.12	2.7369e-76	m2
CCDC103	coiled-coil domain containing 103	6.47	3.71	8.62	7.54	15.65	10.66	2.16	1.51	0.32	0.07	0.42	1.59418e-24	m2
VKORC1	vitamin K epoxide reductase complex subunit 1	263.49	216.55	281.25	377.05	367.51	475.03	295.15	192.87	64.47	55.71	98.44	1.04395e-48	m2
LPO	lactoperoxidase	9.58	10.24	10.92	13.67	17.99	18.49	7.27	0.77	0.09	0	0	1.33256e-89	m2
GPX4	glutathione peroxidase 4	631.67	580.04	673.39	644.77	587.38	597.7	301.78	262.92	161.62	180.33	425.87	9.48256e-38	m2
MIS12	MIS12 kinetochore complex component	30.01	25.51	32.42	29.67	18.99	23.72	23.04	19.14	26.24	3.45	17.6	5.11304e-09	m2
SLC3A2	solute carrier family 3 member 2	136.93	127.75	139.63	165.17	144.89	144.56	179.53	68.76	22.8	45.88	160.03	8.03819e-18	m2
ULK4	unc-51 like kinase 4	15.3	14.75	15.86	10.4	14.17	21.29	11.08	8.41	6.51	5.63	10.5	5.24841e-08	m2
COA6	cytochrome c oxidase assembly factor 6	97.97	83.83	105.53	99.83	108.18	107.22	58.69	51.21	34.45	23.43	45.33	2.37764e-11	m2
ARF4	ADP ribosylation factor 4	241.97	238.85	358.44	307.61	335.24	382.76	298.12	192.46	139.15	212.7	283.72	4.36866e-14	m2
STIP1	stress induced phosphoprotein 1	102.29	107.43	100.18	97.77	98.24	100.09	55.33	50.17	29.05	16.93	24.97	2.36055e-53	m2
CDKN2AIP	CDKN2A interacting protein	25.38	26.59	25.13	27.71	26.99	24.71	39.51	23.26	9.24	7.96	13.41	5.17913e-17	m2
TMEM208	transmembrane protein 208	105.21	108.67	122.82	130.11	125.94	134.02	68.51	99.81	64.7	74.61	94.66	1.00162e-27	m2
USP39	ubiquitin specific peptidase 39	44.18	48.97	52.43	54.87	60.66	56.1	29.27	31.76	35.33	16.77	48.59	4.53749e-06	m2
COMMD8	COMM domain containing 8	71.72	68.44	81.21	74.98	83.74	73.41	64.5	58.06	28.77	30.13	34.87	4.4077e-17	m2
LMAN2	lectin, mannose binding 2	407.69	405.62	441.82	458.63	510.13	497.16	359.51	310.89	242.05	297.65	383.62	1.07059e-05	m2
SLC50A1	solute carrier family 50 member 1	102.62	126.84	139.04	127.29	145.36	126.1	62.3	44.08	28.62	13.49	23.79	4.93536e-81	m2
SLC33A1	solute carrier family 33 member 1	27.5	28.64	32.07	32.44	31.31	29.42	19.42	7.7	6.28	4.46	4.76	1.0627e-65	m2
NRG4	neuregulin 4	12.61	13.82	11.49	19.68	8.9	6.86	7.01	0.07	0.07	0	0	1.17139e-30	m2
HNRNPF	heterogeneous nuclear ribonucleoprotein F	238.1	229.84	232.59	228.71	244.75	211.52	254.02	238.47	126.62	145.87	192.02	9.88403e-08	m2
UBE2E3	ubiquitin conjugating enzyme E2 E3	23.96	17.95	17.8	17.97	19.63	12.2	15.29	14.53	5.54	2.51	10.5	8.10651e-11	m2
TMEM192	transmembrane protein 192	15.61	16.98	20.39	17.81	17.94	18.94	13.22	11.62	3.9	0.97	3.44	5.8258e-17	m2
GON7	GON7 subunit of KEOPS complex	37.28	36.97	42.44	35.81	48.84	42.88	30.26	18.03	9.24	3.6	8.15	4.22301e-25	m2
CRTAP	cartilage associated protein	89.22	120.8	78.55	114.12	141.63	134.8	68.23	28.33	8.72	8.59	9.21	5.21117e-53	m2
TMED10	transmembrane p24 trafficking protein 10	298.47	337.3	394.64	367.62	431.62	391.58	232.28	118.04	102.27	93.89	128.01	1.25735e-43	m2
TMEM182	transmembrane protein 182	8.85	6.98	9.52	11.12	14.8	12.79	8.55	4.48	2.67	1.49	2.46	2.47939e-11	m2
NUDT9	nudix hydrolase 9	35.87	37.77	28.16	40.06	26.99	19.39	13.53	5.45	2.21	1.16	2.59	1.63692e-23	m2
ACYP2	acylphosphatase 2	21.79	27.16	24.48	29.75	24.9	29.74	17.36	13.08	11.24	9.81	12.06	1.29618e-07	m2
C11orf24	chromosome 11 open reading frame 24	21.07	17.74	16.96	16.02	18.74	18.95	13.4	8.75	4.52	0.81	5.41	8.69744e-18	m2
JAGN1	jagunal homolog 1	61.51	64.45	61.13	60.85	58.93	69.63	43.56	34.42	23	17.94	23.42	8.32524e-35	m2
C1GALT1C1	C1GALT1 specific chaperone 1	36.52	39.54	59.07	48.75	54.11	49.07	36.27	31.54	27.12	41.12	35.7	0.000966485	m2
PTGER4	prostaglandin E receptor 4	17.88	14.65	32.79	31.63	63.74	40.44	35.59	8.45	6.37	6.62	39.02	6.29269e-10	m2
METTL18	methyltransferase 18, RPL3 N3-histidine	15.41	12.94	14.15	13.01	13.44	7.59	12.38	8.52	5.31	4.16	6.45	6.93132e-07	m2
ORMDL3	ORMDL sphingolipid biosynthesis regulator 3	20.84	11.24	20.75	21.07	29.08	44.49	23.27	12.77	6.99	7.15	12.94	1.02376e-07	m2
BSG	basigin (Ok blood group)	461.81	447.73	597.88	713.9	705.67	710.65	631.5	368.83	278.16	299.42	574.69	6.25091e-14	m2
CTSW	cathepsin W	186.09	158.59	175.43	201.87	234.66	256.99	29.57	7.29	1.25	3.15	0.22	8.92007e-109	m2
TMEM134	transmembrane protein 134	43.87	30.97	44.39	42.43	56.69	83.27	24.2	19.79	22.19	10.63	17.66	1.30654e-06	m2
ZNG1A	Zn regulated GTPase metalloprotein activator 1A	69.76	74.03	78.58	88.29	82.59	85.61	51.61	38.55	34.36	31.28	66.35	3.41817e-10	m2
ZNRD2	zinc ribbon domain containing 2	64.96	73.47	66.49	61.05	66.8	54.44	34.5	37.21	27.63	11.94	25.85	3.13498e-32	m2
FKBP2	FKBP prolyl isomerase 2	609.29	629.18	637.91	658.24	723.01	678.59	149.24	112.9	77.98	42.57	75.75	9.72134e-77	m2
MST1	macrophage stimulating 1	3.17	4.03	8.51	10.26	34.83	26.37	7.33	1.53	0.5	1.4	1.41	1.97303e-18	m2
TOMM20	translocase of outer mitochondrial membrane 20	39.95	44.53	40.82	51.99	23.92	42.29	22.44	13.13	13.33	5.86	14.05	4.81185e-27	m2
CNP	2',3'-cyclic nucleotide 3' phosphodiesterase	35.61	34.41	33.54	33.72	36.8	28.18	18.56	14.45	7.64	3.9	6.01	7.67139e-18	m2
RBM4B	RNA binding motif protein 4B	30.01	27.24	25.75	24.23	23.58	23.93	22.75	12.87	14.14	6.28	13.4	7.36154e-09	m2
MARCHF3	membrane associated ring-CH-type finger 3	15.86	13.1	15.48	25.06	20.11	20.08	19.04	12.17	6.12	3.91	9.65	1.41037e-07	m2
SNAPC5	small nuclear RNA activating complex polypeptide 5	59.83	58.24	53.94	57.53	62.33	38.16	52.83	48.56	31.12	20.09	33.12	5.0325e-07	m2
ANGEL2	angel homolog 2	19.66	13.85	21.72	20.64	15.82	13.81	15.03	13.39	8.28	8.98	11.55	1.62623e-05	m2
YIF1A	Yip1 interacting factor homolog A, membrane trafficking protein	89.73	77.25	82.16	101.01	136.27	98.99	19.55	13.44	5.68	2.5	2.75	5.08574e-60	m2
TVP23C	trans-golgi network vesicle protein 23 homolog C	6.59	4.63	5.58	8.03	10.02	11.47	15.4	3.73	1.58	1.14	1.26	3.97269e-15	m2
PARL	presenilin associated rhomboid like	68.7	77.36	75.73	82.18	109.91	113.91	40.78	36.6	15.81	16.37	21.81	1.74404e-29	m2
TMEM70	transmembrane protein 70	40.93	34.34	40.98	44.18	54.13	42.69	22.49	18.27	12.15	11.93	45.61	1.37789e-14	m2
B3GNTL1	UDP-GlcNAc:betaGal beta-1,3-N-acetylglucosaminyltransferase like 1	122.81	136.7	123.02	114.94	139.81	162.37	89.01	49.22	19.67	53.54	114.54	1.09476e-25	m2
SLC35A4	solute carrier family 35 member A4	66.74	80.65	66.81	65.62	85.91	87.32	48.03	43.02	35.8	39.69	34.14	3.66475e-15	m2
TMEM39A	transmembrane protein 39A	58.14	54.61	80.75	71.84	80.8	81.84	58.89	33.26	13.82	13.93	23.61	2.01927e-31	m2
CCDC57	coiled-coil domain containing 57	31.45	57.86	47.35	47.57	84.98	100.5	81.37	63.87	22.45	12.75	26.54	1.41957e-11	m2
BNIP3	BCL2 interacting protein 3	23.03	15.78	21.15	22.73	34.04	67.03	28.8	22.17	9.51	19.4	10.38	0.00895871	m2
DPP7	dipeptidyl peptidase 7	90.2	115.05	95.8	136.17	193.55	185.09	63.5	29.62	8.95	3.69	6.42	6.68874e-67	m2
CD151	CD151 molecule (Raph blood group)	23.18	22.92	18.71	22.72	26.01	24.43	11.28	11.55	12.71	7.87	9.02	0.00330526	m2
DPY19L2	dpy-19 like 2	16.25	17.1	12.76	17.38	12.7	11.85	5.88	1.34	0	0	0	1.48808e-62	m2
IMPDH2	inosine monophosphate dehydrogenase 2	202.26	227.04	181.88	155.14	167.03	113.55	72.64	36.02	18.98	16.66	34.2	3.51509e-89	m2
NDUFAF3	NADH:ubiquinone oxidoreductase complex assembly factor 3	200.03	180.38	193.28	181.47	175.78	164.27	110.33	101.78	63.7	37.84	57.06	2.5094e-40	m2
GALNT11	polypeptide N-acetylgalactosaminyltransferase 11	7.6	6.86	7.88	8.86	12.74	7.96	8.69	3.57	3.15	3.03	4.94	2.0188e-07	m2
COX14	cytochrome c oxidase assembly factor COX14	172.81	210.02	194.34	204.79	230.1	223.09	176.48	147.67	74.12	53.31	77.58	1.25427e-26	m2
DPM3	dolichyl-phosphate mannosyltransferase subunit 3, regulatory	267.61	241.67	291.19	334.18	386.7	461.84	194.6	132.02	52	28.04	51.75	4.87402e-70	m2
ZNF664	zinc finger protein 664	7.32	10.58	7.39	12.29	4.97	5.36	5.76	1.81	0.23	0.55	0.23	1.32489e-08	m2
CALR	calreticulin	933.81	841.17	1014.76	852.08	944.53	687.31	145.01	50.15	16.39	11.73	8.21	1.24979e-176	m2
MAGED1	MAGE family member D1	58.79	52.45	74.52	63.92	62.36	44.02	19.21	4.19	0.49	0.77	0.35	1.21073e-55	m2
PUF60	poly(U) binding splicing factor 60	119.56	149.21	123.85	117.29	129.89	106.91	65.52	71.65	60.08	39.99	70.66	7.96844e-24	m2
MYL11	myosin light chain 11	49.42	35.23	28.84	52.48	53.37	91.42	48.65	32.45	10.16	4.73	10.07	8.63558e-15	m2
MCFD2	multiple coagulation factor deficiency 2, ER cargo receptor complex subunit	65.22	61.21	70.05	69.25	69.31	84.09	49.06	34.45	20.59	16.6	29.77	1.01407e-16	m2
TRAPPC5	trafficking protein particle complex subunit 5	697.35	639.35	489.45	732.84	147.24	561.4	647.42	429.67	14.16	55.78	578.68	6.73761e-05	m2
COPG1	COPI coat complex subunit gamma 1	73.97	73.46	76.34	81.6	73.9	76.03	58.56	41.62	31.76	43.63	53.78	1.96341e-15	m2
IDH2	isocitrate dehydrogenase (NADP(+)) 2	433.27	352.16	351.21	383.39	523.68	428.27	105.17	168.95	67.23	11.05	43.22	2.72963e-44	m2
CLN8	CLN8 transmembrane ER and ERGIC protein	9.53	10.78	11.33	10.83	12.43	12.01	6.27	7.88	7.29	4.14	6.42	0.000277709	m2
DDX28	DEAD-box helicase 28	14.63	17.38	14.74	16.68	13.18	12.05	8.62	7.93	6.21	4.46	11.47	3.57413e-14	m2
CNOT10	CCR4-NOT transcription complex subunit 10	38.12	31.72	28.94	36.87	19.74	21.34	28.7	23.92	14.05	13	22.47	1.68375e-07	m2
PCBP3	poly(rC) binding protein 3	12.54	15.36	10.3	17.43	21.07	20.58	8.42	7.66	1.24	0.9	3.85	2.27503e-16	m2
DGCR6	DiGeorge syndrome critical region gene 6	23.29	26.56	26.36	18.84	31.02	20.35	4.08	2.67	0.34	0.46	1.14	2.59605e-37	m2
TBL3	transducin beta like 3	32.19	31.14	29.93	28.96	34.25	28.78	15.98	11.59	11.93	4.33	14.21	1.32102e-43	m2
DIABLO	diablo IAP-binding mitochondrial protein	62.08	72.4	81.54	81.08	81.63	78.08	60.1	53.68	48.69	43.82	60.68	0.000314471	m2
UQCR10	ubiquinol-cytochrome c reductase, complex III subunit X	483.99	484.15	547.78	517.2	531.45	564.13	463.43	435.33	357.06	323.48	342.85	9.17111e-05	m2
NIPSNAP1	nipsnap homolog 1	28.9	22.1	23.59	22.42	16.41	13.17	10.59	3.87	0.79	1.44	1.34	3.80821e-38	m2
NR2C2AP	nuclear receptor 2C2 associated protein	24.15	21.62	21.48	17.96	25.05	18.41	19.4	11.64	5.94	4.23	5.82	2.97646e-19	m2
CRELD2	cysteine rich with EGF like domains 2	21.57	10.6	15.84	21.24	23.33	27.67	5.89	5.23	1.45	3.06	2.94	2.56891e-16	m2
SMIM10	small integral membrane protein 10	16.8	12.99	12.67	21.77	21.66	24.24	9.48	2.66	0.28	0.51	0	1.29315e-39	m2
APOO	apolipoprotein O	52.99	44.79	36.2	31.06	40.08	19.77	19.58	5.95	4.55	1.33	2.78	3.17833e-07	m2
AP3M1	adaptor related protein complex 3 subunit mu 1	21.34	16.37	18.73	17.34	18.34	21.58	18.83	20.16	16.05	13.57	18	0.00125425	m2
CIB1	calcium and integrin binding 1	173.73	170.87	232.71	238.32	239.84	266.33	244.4	165.04	94.4	54.74	199.67	1.62443e-30	m2
NOMO2	NODAL modulator 2	16.35	23.25	25.55	24.23	22.02	21.81	16.47	18.04	14.67	9.45	13.97	2.76137e-08	m2
SIGIRR	single Ig and TIR domain containing	31.36	41.72	43.43	49.7	50.58	46.45	43.56	23.58	16.66	25.92	23.43	2.75068e-08	m2
TCEAL9	transcription elongation factor A like 9	145.09	123.57	135.46	143.92	149.44	101.86	16.82	4.95	1.54	0.57	0.34	5.45866e-51	m2
PRPF39	pre-mRNA processing factor 39	13.35	13.5	18.78	19.01	15.49	16.41	16.72	16.65	6.1	5.68	9.43	7.28568e-06	m2
CDK10	cyclin dependent kinase 10	72.03	119.12	102.08	118.63	62.81	85.59	42.37	18.24	14.81	7.3	12.98	2.93117e-14	m2
MRPL30	mitochondrial ribosomal protein L30	18.41	16.97	20.03	21.27	13.45	14.4	12.5	8.14	8.13	4.64	8.37	3.71843e-11	m2
MUC1	mucin 1, cell surface associated	2.84	4.19	3.46	4.76	21.18	4.64	0.76	0.4	0	0	0	6.03757e-08	m2
SLC52A2	solute carrier family 52 member 2	8.6	9.59	8.18	11.34	13.44	8.14	4.85	4.84	2.22	0.83	2.01	3.83667e-09	m2
BCAP31	B cell receptor associated protein 31	365.79	360.17	451.08	442.13	450.49	549.99	413.36	255.1	241.85	372.36	297.33	7.54206e-07	m2
ZNF749	zinc finger protein 749	29.51	25.87	22.06	25.35	14.87	21.15	13.15	4.56	1.93	0	1.93	1.86229e-29	m2
INSIG1	insulin induced gene 1	49.77	48.95	62.1	76.67	92.34	88.28	49.77	14.03	15.99	12.48	12	5.10932e-30	m2
LYRM7	LYR motif containing 7	56.7	54.27	51.87	63.81	39.87	36.22	28.11	16.15	4.46	10.6	14.11	1.3236e-23	m2
MT1X	metallothionein 1X	31.94	26.78	36.33	32.66	45.54	32.81	18.53	12.13	5.92	4.53	7.01	1.1658e-11	m2
HSPA14	heat shock protein family A (Hsp70) member 14	25.7	20.18	25.81	16	17.54	16.49	20.37	10.95	5.97	5.95	6.82	7.4515e-10	m2
MAGEH1	MAGE family member H1	18.78	19.25	20.52	25.68	16.73	14.71	3.78	2.42	0.17	0.63	0.6	1.05654e-76	m2
FANCA	FA complementation group A	26.82	39.2	39.15	37.98	36.38	22.98	30.33	16.04	14.14	19.14	25.82	0.00328509	m2
TMEM220	transmembrane protein 220	25.8	16.78	20.25	17.18	21.18	20.48	9.76	1.07	0.51	0.62	0.61	8.22378e-29	m2
EIF4EBP1	eukaryotic translation initiation factor 4E binding protein 1	225.66	227.46	213.58	280.01	423.26	326.57	63.52	55.92	28.9	11.22	15.54	2.79756e-69	m2
MORN2	MORN repeat containing 2	37.77	29.31	33.93	41.79	29.58	35.5	10.25	3.74	0.44	0.6	0	3.87521e-102	m2
SMIM15	small integral membrane protein 15	58.82	50.18	63.55	79.31	92.65	96.69	103.69	43.34	16.57	11.93	23.48	1.31971e-24	m2
NOC2L	NOC2 like nucleolar associated transcriptional repressor	30.97	38.89	31.54	48.26	45.31	43.2	11.96	14.63	12.85	5.3	10.42	1.24573e-10	m2
ZNF573	zinc finger protein 573	3.86	3.68	3.02	5.4	2.58	16.64	2.41	0.67	0.45	0	0.09	1.4956e-13	m2
FHIT	fragile histidine triad diadenosine triphosphatase	26.8	24.81	23.52	29.1	23.92	23.26	15.47	5.22	7	1.08	3.11	2.36849e-45	m2
CFAP119	cilia and flagella associated protein 119	49.14	40.9	48.78	46.66	68.75	58.33	32.78	11.05	0.51	3.13	6.56	9.34573e-25	m2
ZNF766	zinc finger protein 766	19.02	24.56	20.96	14.69	13.35	22.41	14.6	13.62	7.58	7.64	20.57	1.86115e-06	m2
SUPT3H	SPT3 homolog, SAGA and STAGA complex component	12.88	10.05	8.72	11.94	7.62	4.65	4.44	3.94	0.82	0.16	1.23	2.54239e-23	m2
NIF3L1	NGG1 interacting factor 3 like 1	22.61	21.79	28.62	22.94	20.44	16.77	23.16	13.74	6.15	8.82	7.22	3.72657e-14	m2
ZNF140	zinc finger protein 140	19.2	18.43	25.51	16.31	17.99	17.63	9.53	11.66	10.81	5.59	20.15	6.70234e-05	m2
MYO18A	myosin XVIIIA	20.6	20.65	19.57	19.15	17.55	18.85	21.27	10.81	10.95	8.93	14.97	2.49811e-05	m2
GM2A	ganglioside GM2 activator	20.23	24.97	38.13	29.31	45.51	30.75	15.53	6.48	6.22	8.14	19.94	7.52005e-16	m2
ADA	adenosine deaminase	22.37	32.8	26.47	23.6	30.06	20.41	8.7	0.29	0.35	0.13	0.03	1.01124e-57	m2
ZSCAN26	zinc finger and SCAN domain containing 26	11.19	7.02	13.66	10.43	8.3	10.53	7.25	3.82	3.02	3.14	4.41	4.15144e-06	m2
PCBP2	poly(rC) binding protein 2	143.61	137.2	101.41	94.21	111.45	96.77	79.96	102.66	61.47	42.1	75.6	3.8847e-21	m2
GSTK1	glutathione S-transferase kappa 1	330.33	363.39	374.93	378.04	347.09	320.37	301.03	238.45	164.78	238.18	199.43	4.23383e-13	m2
CFD	complement factor D	73.66	134.11	73.01	70.08	122.32	117.04	32.53	20.87	8.6	11.8	29.81	1.44452e-06	m2
OCLN	occludin	9.98	12.11	11.46	13.33	9.35	7.45	3.69	1.74	0.25	0.38	0.1	4.70514e-78	m2
ZNF84	zinc finger protein 84	28.03	23.23	22.45	30.51	19.5	29.33	22.19	13.87	3.9	1.2	4.26	4.19567e-23	m2
HMGN5	high mobility group nucleosome binding domain 5	62.5	40.67	46.61	50.75	30.71	21.34	24.28	11.99	3.54	3.29	5.37	2.31674e-44	m2
GET3	guided entry of tail-anchored proteins factor 3, ATPase	66.28	62.36	61.86	66.8	85.39	72.92	37.49	46.71	38.91	24.92	37.85	1.39407e-15	m2
GFPT1	glutamine--fructose-6-phosphate transaminase 1	13.1	11.19	15.65	13.68	12.42	13.87	17.74	8.41	5.22	4.35	9.97	6.17438e-09	m2
ZNF28	zinc finger protein 28	93.26	37.65	78.84	54.71	103.19	142.37	102.86	91.61	29.57	23.09	36.54	0.00172312	m2
CNOT7	CCR4-NOT transcription complex subunit 7	248.7	246.53	235.72	229.06	215.25	267.14	212.44	134.72	153.28	142.22	235.43	3.71449e-19	m2
SUCNR1	succinate receptor 1	29.7	31.72	35.7	41.31	48.8	43.39	44.77	15	2.92	16.58	11.15	2.57691e-16	m2
KTI12	KTI12 chromatin associated homolog	15.72	14.39	11.27	15.08	15.67	17.35	4.76	4.18	3.09	0.99	1.55	1.08991e-13	m2
SMC5	structural maintenance of chromosomes 5	15.91	10.09	17.88	14.65	9.91	14.37	35.04	10.64	4.56	2	5.77	3.96972e-06	m2
SPOUT1	SPOUT domain containing methyltransferase 1	46.45	62.5	47.65	44.7	45.66	46.35	32.42	13.87	11.96	5.68	10.01	2.54061e-27	m2
FAM229B	family with sequence similarity 229 member B	20.89	12.88	10.82	13.64	10.29	12.29	4.84	0.06	0	0	0	9.92851e-39	m2
PFDN6	prefoldin subunit 6	28.31	30.8	33.98	46.21	52.26	58.63	13.93	13.36	7.94	4.59	10.57	3.0809e-18	m2
OXLD1	oxidoreductase like domain containing 1	51.06	44.42	42.13	43.41	54.13	37.06	36.4	28.05	18.68	14.03	19.55	4.52392e-14	m2
HLA-DMA	major histocompatibility complex, class II, DM alpha	145.26	252.53	209.03	113.05	144.54	110.21	50.56	20.71	7.01	5.37	13.12	3.78333e-111	m2
RNF5	ring finger protein 5	126.18	128.41	123.1	137.37	168.45	217.41	70.04	50.09	35.21	33.58	73.7	6.14469e-21	m2
NELFE	negative elongation factor complex member E	106.71	109.67	93.59	102.13	101.27	89.19	86.6	80.87	70.83	56.41	86.08	9.23961e-08	m2
SDHD	succinate dehydrogenase complex subunit D	229.44	243.5	318.37	275.02	299.17	313.39	297.66	225.92	189.25	229.19	272.9	2.57211e-06	m2
EHMT2	euchromatic histone lysine methyltransferase 2	9.09	9.99	7.44	7.5	7.07	13.13	4.34	3.9	2.85	0.73	1.98	1.68373e-12	m2
CSNK2B	casein kinase 2 beta	332.25	313.05	294.68	296.59	279.56	272.98	234.33	220.29	173.25	170.82	252	7.68879e-08	m2
ZNF814	zinc finger protein 814	31.39	36.39	36.07	33.54	28.12	26.59	21.2	5.47	9.34	2.41	5.53	3.74551e-44	m2
TRIM13	tripartite motif containing 13	29.31	24.41	25.36	33.9	28.59	25.74	20.7	18.84	20.81	16.42	20.17	9.92256e-05	m2
METTL6	methyltransferase 6, methylcytidine	16.16	16.52	16.16	15.76	22.2	14.75	15.06	12.06	9.55	10.24	9.9	3.3976e-07	m2
SELENOH	selenoprotein H	182.06	174.82	171.18	171.86	167.9	168.05	156.49	137	77.3	52.41	132.04	1.02578e-20	m2
SLC48A1	solute carrier family 48 member 1	15.42	15.86	16.13	23.71	20.97	21.02	11.53	12.94	8.42	9.33	18.94	3.01291e-11	m2
CEP43	centrosomal protein 43	25.96	24	30.93	23.12	31.4	27.05	30.99	15.59	9.85	5.33	19.31	1.22751e-17	m2
LTC4S	leukotriene C4 synthase	19.18	9.41	13.7	34.1	34.68	68.15	22.91	8.86	2.34	0	1.33	7.55914e-16	m2
TMX2	thioredoxin related transmembrane protein 2	58.18	58.61	69.8	59.31	57.52	48.6	44.73	42.53	26.6	12.93	30	5.98037e-27	m2
TSPAN4	tetraspanin 4	14.13	25.4	17.33	20.67	33.23	29.6	4.3	2.38	0	0	0	1.10273e-32	m2
ARL16	ADP ribosylation factor like GTPase 16	47.33	59.05	55.13	54.65	47.36	60.16	58.13	55.12	33.89	25.02	37.82	7.01745e-13	m2
LYRM4	LYR motif containing 4	26.57	28.99	28.36	31.22	27.76	30.08	17.41	7.6	2.54	0.59	2.43	5.72032e-33	m2
PPME1	protein phosphatase methylesterase 1	24.07	29.25	22.58	22.08	24.83	22.98	19.87	14.29	10.01	10.31	21.02	7.70145e-11	m2
CSKMT	citrate synthase lysine methyltransferase	15.46	9.34	10.03	7.63	17.68	8.16	9.26	3.82	0.68	1.52	3.75	0.00202914	m2
MYL5	myosin light chain 5	8.07	7.46	8.67	12.8	10.01	10.65	5.94	1.72	2.2	1.2	0.83	1.186e-17	m2
UBA52	ubiquitin A-52 residue ribosomal protein fusion product 1	1226.61	1298.57	1286.94	1220.47	1224.25	1378.71	1114.32	804.9	592.27	473.79	636.52	1.84913e-42	m2
WDR46	WD repeat domain 46	67.77	66.34	76.19	72.84	57.23	57.37	52.47	31.47	13.8	9.56	16.06	7.97766e-49	m2
RPL41	ribosomal protein L41	5207.81	5193.29	4693.92	4380.6	4868.3	4757.37	3224.34	1592.52	958.41	792.61	941.76	1.31687e-101	m2
GPX1	glutathione peroxidase 1	452.63	493.53	428.01	348.8	350.59	298.94	178.31	86.24	33.03	28.42	241.36	9.52754e-46	m2
ZSCAN31	zinc finger and SCAN domain containing 31	11.71	9.85	11.44	11.19	8.03	9.07	4.79	0.63	0.17	0.65	0.44	5.38199e-27	m2
MIF	macrophage migration inhibitory factor	2723.1	2308.25	2573.72	2580.04	2486.54	2347.75	1180.24	616.99	406.38	389.16	631.87	0.000696817	m2
EIF6	eukaryotic translation initiation factor 6	233.34	254.88	264.69	246.62	272.35	258.04	186.46	169.44	124.29	157.78	138.82	8.16829e-27	m2
ABHD14A	abhydrolase domain containing 14A	50.7	56.51	53.56	80.97	87.56	74.14	13.04	4.16	1.2	0	0	6.77518e-69	m2
SMIM20	small integral membrane protein 20	47.41	41.73	38.07	41.35	26.05	46.11	22.06	29.2	15.84	14.8	18.92	1.26179e-17	m2
PRKDC	protein kinase, DNA-activated, catalytic subunit	40.82	46.91	45.22	33.7	44.81	40.44	50.33	34.64	10.24	4.98	17.24	2.22184e-25	m2
SIGLEC12	sialic acid binding Ig like lectin 12	2.72	7.8	15.92	5.07	3.48	1.01	5.83	2.5	0	0.29	0.64	1.02594e-18	m2
COA8	cytochrome c oxidase assembly factor 8	39.16	33.73	32.19	40.56	60.95	44.37	33.35	27.54	25.92	26.71	28.46	6.90314e-05	m2
TRAPPC2B	trafficking protein particle complex subunit 2B	54.64	42.35	62.87	58.21	53.69	65.83	57.68	25.48	7.53	7.65	28.78	1.88384e-13	m2
POLG2	DNA polymerase gamma 2, accessory subunit	18.19	17.63	15.69	17.06	16.19	16.63	15.97	11.15	6.6	10.11	11.27	5.39515e-07	m2
RPL36A-HNRNPH2	RPL36A-HNRNPH2 readthrough	240.5	235.45	223.11	231.28	229.79	163.03	134.48	83.61	57.08	61.04	101.55	1.43255e-17	m2
C17orf49	chromosome 17 open reading frame 49	184.31	233.8	196.4	191.75	204.78	195.74	129.38	139.16	99.87	83.36	111.13	4.94519e-16	m2
NCBP2AS2	NCBP2 antisense 2 (head to head)	98.76	84.11	77.69	85.84	89.94	120.6	30.87	41.32	39.6	21.17	33.72	4.53219e-20	m2
RPS10-NUDT3	RPS10-NUDT3 readthrough	51.34	62.05	61.33	89.29	115.58	125.35	22.79	15.98	6.4	6.85	12.55	9.10364e-20	m2
CCL23	C-C motif chemokine ligand 23	7.01	4.92	23.06	15.74	23.94	33.53	12.81	6.08	0.64	0	0	3.50488e-15	m2
RAB7B	RAB7B, member RAS oncogene family	8.5	17.21	11.54	12.32	17.17	11.91	3.16	0.1	0.11	0	0	1.14526e-87	m2
LAS1L	LAS1 like ribosome biogenesis factor	40.81	28.51	38.59	34.62	44.24	31.19	21.13	17.84	5.92	2.2	2.9	5.52277e-58	m3
CYP51A1	cytochrome P450 family 51 subfamily A member 1	75.34	66.77	105.3	111.13	92.32	91.61	67.75	41.65	27.62	6.92	0.51	7.81827e-97	m3
CD99	CD99 molecule (Xg blood group)	164.42	183.46	166.31	171.99	153.94	110.18	25.56	10.12	3.33	4.01	0.63	1.44366e-111	m3
AK2	adenylate kinase 2	348.02	380.29	384.35	431.86	376.3	418.38	348.26	280.17	170.13	125.16	93.1	2.75179e-38	m3
KDM1A	lysine demethylase 1A	9.58	12.45	8.49	7.08	4.84	8.06	4.13	3.11	2.1	0.24	0.31	3.86527e-26	m3
NDUFAB1	NADH:ubiquinone oxidoreductase subunit AB1	286.14	317.11	340.32	330.03	303.48	234.34	213.08	201.38	102.4	40.15	32.96	1.30931e-68	m3
SLC22A16	solute carrier family 22 member 16	45.18	51.01	57.07	63.52	57.29	48.95	49.7	29.85	7.87	3.64	0.52	1.88157e-80	m3
ST7	suppression of tumorigenicity 7	22.57	15.89	17.17	21.46	18.86	18.69	16	5.01	1.39	0	0	1.00172e-41	m3
SLC25A5	solute carrier family 25 member 5	743.52	781.91	716.1	603.01	687.49	528.12	431.17	361.49	175.8	90.64	81.72	7.62957e-122	m3
ACSM3	acyl-CoA synthetase medium chain family member 3	132.22	56.76	50.35	79.2	58.02	72.12	67.81	14.92	2.75	2.82	1.52	1.00971e-47	m3
REXO5	RNA exonuclease 5	16.8	21.28	19.5	17.19	10.69	14.8	19.86	7.02	7.48	1.98	1.29	5.48981e-29	m3
MPO	myeloperoxidase	15358.5	18854.7	19978	22596.4	23904.2	22066.4	6997.27	917.3	67.46	128.56	31.79	7.22362e-33	m3
ZNF195	zinc finger protein 195	21.57	19.88	18.91	19.53	16.57	20.01	19.51	10.12	7.58	3.74	1.33	1.06351e-16	m3
SPATA20	spermatogenesis associated 20	11.62	11.48	6.48	7.77	8.83	12.32	3.25	0.62	2.73	0.15	0	3.92167e-09	m3
AGK	acylglycerol kinase	15.02	17.44	15.07	19.36	12.99	12.06	11.28	4.61	1.92	0.56	0.15	7.24003e-48	m3
GGCT	gamma-glutamylcyclotransferase	96.91	87.99	77.08	91.28	94.56	80.47	42.09	28.21	9.22	1.64	0.81	3.82509e-63	m3
COX10	cytochrome c oxidase assembly factor heme A:farnesyltransferase COX10	17.13	19.51	16.28	22.2	22.16	18.26	22.8	12.87	5.93	1.05	0.11	1.95379e-29	m3
ELAC2	elaC ribonuclease Z 2	43.32	48.98	25.38	40.41	34.46	35.28	11.95	18.6	5.54	3.09	0.56	4.97321e-27	m3
CCDC124	coiled-coil domain containing 124	95.98	115.73	114.59	105.82	115.38	87.49	43.19	60.73	58.9	19.57	30.73	7.14343e-35	m3
DNAJC11	DnaJ heat shock protein family (Hsp40) member C11	17.22	20.06	20.34	19.42	14.15	14.87	15.54	9.28	4.54	0.71	0.64	6.46519e-36	m3
SYPL1	synaptophysin like 1	83.63	90.38	89.85	90.07	86.85	102.93	115.45	75.22	45.43	33.46	26.82	3.04489e-38	m3
MGST1	microsomal glutathione S-transferase 1	870.21	998.22	1440.7	910.64	1348.73	795.86	982.24	503.51	55.17	15.92	12.16	6.10593e-85	m3
RPS20	ribosomal protein S20	1889.37	1829.61	1554.87	1529.7	1454.67	1396.35	1233.42	676.34	312.27	140.1	103.75	1.9025e-137	m3
METTL13	methyltransferase 13, eEF1A lysine and N-terminal methyltransferase	24.41	16.33	18.7	20.62	12.95	15.13	8.61	3.92	5.26	2.2	1.48	2.54022e-24	m3
SCMH1	Scm polycomb group protein homolog 1	16.35	14.29	13.38	12.39	12.22	15.27	10.5	7.8	2.68	0	0	1.22539e-52	m3
MKS1	MKS transition zone complex subunit 1	13.05	13.4	12.37	16.29	9.8	8.72	12.28	7.3	2.67	1.32	0.76	6.95304e-34	m3
UTP18	UTP18 small subunit processome component	22.23	36.18	28.03	33.52	50.77	42.59	23.89	22.74	11	3.07	5.28	2.56983e-18	m3
ERCC1	ERCC excision repair 1, endonuclease non-catalytic subunit	87.24	98.53	103.6	102.65	109.36	76.32	37.08	17.08	6.94	5.29	1.99	7.35896e-66	m3
UFL1	UFM1 specific ligase 1	13.67	14.88	15.27	13.78	12.79	14.49	11.7	9.53	9.73	5.19	1.58	3.43975e-47	m3
MDH1	malate dehydrogenase 1	229.68	230.34	253.4	230.19	258.87	220.85	221.67	151.31	73.28	37.03	16.7	3.88051e-98	m3
SLC30A9	solute carrier family 30 member 9	33.82	31.33	36.33	32.3	29.41	21.54	21.78	13.74	11.06	11.43	7.93	2.32632e-27	m3
GLT8D1	glycosyltransferase 8 domain containing 1	14.78	12.29	18.49	13.27	11.09	19.94	16.12	7.1	8.22	3.7	5.42	7.79336e-15	m3
TTC27	tetratricopeptide repeat domain 27	45.56	11.88	9.33	11.99	4.39	4.7	7.12	2.14	0.98	0	0	1.27189e-58	m3
MNAT1	MNAT1 component of CDK activating kinase	47.36	57.73	61.2	48.11	70.66	58.86	52.78	32.85	20.1	4.07	0	1.06122e-85	m3
SERPINB1	serpin family B member 1	1813.4	1532.57	1882.08	2572.71	1824.46	1848.33	2316.31	1357.72	718.97	908.14	220.38	4.84229e-64	m3
OSBPL5	oxysterol binding protein like 5	11.94	6.82	16.84	23.3	19.18	25.84	10.35	4.65	3.25	0.55	0.92	9.73331e-11	m3
DERA	deoxyribose-phosphate aldolase	73.12	77.82	83.52	82.09	90.01	74.23	79.29	69.3	27.1	14.02	7.33	2.28109e-42	m3
STRAP	serine/threonine kinase receptor associated protein	104.8	105.6	119.2	100.9	87.24	87.53	66.12	68.06	59.35	45.82	25.52	1.28788e-22	m3
NCAPH2	non-SMC condensin II complex subunit H2	32.89	28.61	30.15	32.45	35.52	43.07	25.4	41.97	12.66	7.79	11.09	3.66921e-12	m3
TOMM34	translocase of outer mitochondrial membrane 34	27.64	22.83	20.93	19.43	19.47	16.23	22.2	14.21	9.67	2.55	3.52	1.54411e-49	m3
B4GALT7	beta-1,4-galactosyltransferase 7	12.32	10.34	9.44	7.87	10.87	13.36	2.5	2.52	1.25	0.23	0.21	6.03677e-18	m3
VRK2	VRK serine/threonine kinase 2	24.88	25.37	25.39	27.4	25.3	26.27	19.09	18.52	15.03	11.62	7.67	2.38777e-24	m3
VEZT	vezatin, adherens junctions transmembrane protein	22.64	22.96	19.96	14.25	13.09	12.45	17.9	10.7	3.26	2.56	0.24	3.11429e-43	m3
TFB1M	transcription factor B1, mitochondrial	32.17	27.41	33.22	34.06	19.79	20.82	27.14	10.84	5.58	4.25	4.45	4.45518e-13	m3
EIPR1	EARP complex and GARP complex interacting protein 1	27.39	29.4	32.07	30.52	37.02	25.32	21.11	15.36	13.49	13.89	5.21	7.14156e-15	m3
ALG1	ALG1 chitobiosyldiphosphodolichol beta-mannosyltransferase	32.2	38.94	51.99	54.66	42.55	36.98	18.99	10.15	3.57	1.03	0.71	6.98667e-94	m3
ABCF2	ATP binding cassette subfamily F member 2	17.11	20.16	17.51	15.72	11.38	11.24	11.41	9.64	4.95	0.65	0.96	4.77861e-29	m3
PEX3	peroxisomal biogenesis factor 3	21.89	20.63	22.66	23.86	16.6	15.35	14.89	13.94	4.86	2.56	0.13	1.69182e-14	m3
SH3YL1	SH3 and SYLF domain containing 1	14.42	15.96	14.91	16.21	8.04	11.86	13.33	7.79	3.33	0.87	0.34	2.02042e-18	m3
FAM136A	family with sequence similarity 136 member A	78.2	60.67	79.67	61.74	74.17	73.12	36.83	35.06	15.13	4.75	6.1	8.34311e-88	m3
RFC1	replication factor C subunit 1	46.25	39.21	43.56	35.51	23.36	30.65	36.28	24.81	21.12	27.1	15.35	1.00054e-15	m3
ZZZ3	zinc finger ZZ-type containing 3	15.51	16.19	16.1	14.18	20.49	13.7	13.63	11.02	5.03	1.49	2.43	9.51708e-17	m3
METTL1	methyltransferase 1, tRNA methylguanosine	28.35	20.38	25.23	23.52	15.94	23.09	5.12	2.21	0.94	0.19	0	2.72859e-76	m3
MTREX	Mtr4 exosome RNA helicase	12.31	14.46	19.38	16.87	8.6	11.82	8.81	7.77	8.33	3.77	3.97	2.53975e-12	m3
LSG1	large 60S subunit nuclear export GTPase 1	24.59	19.48	18.13	21.11	10.42	17.72	19.97	16.67	4.79	5.06	4.48	2.75766e-22	m3
GEMIN8	gem nuclear organelle associated protein 8	25.02	20.12	16.92	20.55	18.87	15.54	8.77	6.55	1.98	1.22	0.39	6.94005e-19	m3
C12orf4	chromosome 12 open reading frame 4	14.67	12.09	14.44	16.11	15.26	17.39	16.13	8.08	7.63	2.16	2.53	1.2212e-14	m3
NOP16	NOP16 nucleolar protein	120.4	106.96	115.55	106.01	94.61	82.24	31.48	14.96	10.78	3.57	2.99	1.02526e-191	m3
MRPS10	mitochondrial ribosomal protein S10	31.45	29.68	28.61	31.11	30.16	24.33	22.58	20.07	17	13.46	14.06	1.05668e-41	m3
LETMD1	LETM1 domain containing 1	19.29	20.17	21.43	14.93	14.25	17.42	13.75	13.37	6.09	5.53	5.93	2.35656e-20	m3
THOC3	THO complex subunit 3	59.45	62.44	51.72	51.82	60.62	50.51	30.99	21.51	5.5	4.5	3.14	9.18101e-44	m3
MSMO1	methylsterol monooxygenase 1	46.61	52.29	82.46	73.61	61.13	67.86	52.28	35.43	37.44	17.04	2.75	2.03192e-53	m3
AKR7A2	aldo-keto reductase family 7 member A2	70.86	92.3	61.35	77.5	106.12	84.87	30.31	20.77	11.44	4.66	2.83	8.23286e-63	m3
USE1	unconventional SNARE in the ER 1	85.56	114.25	105.16	99.52	90.65	100.94	59.32	42.02	20.1	11.83	11.54	9.84223e-64	m3
PHPT1	phosphohistidine phosphatase 1	277.76	312.96	391.98	372.99	433.05	430.24	217.05	149.75	64.96	13.5	4.13	2.54034e-136	m3
NOP58	NOP58 ribonucleoprotein	173.36	170.36	166.26	149.29	154.76	110.22	111.61	49.62	15.48	3.47	4.9	3.80418e-77	m3
CUL1	cullin 1	22.99	23.64	23.98	23.71	32.03	35.12	19.82	15.85	8.2	3.42	2.83	2.90573e-64	m3
MRPL43	mitochondrial ribosomal protein L43	90.57	78.65	82.08	85.31	88.23	82.81	61.77	58.84	60.08	31.19	25.54	1.74534e-40	m3
PKP2	plakophilin 2	13.91	13.7	21.32	21.35	31.17	28.68	11.13	15.88	4.1	0.59	0.12	1.90369e-57	m3
SEC61A1	SEC61 translocon subunit alpha 1	113.8	120.88	121.72	116.25	109.48	98.1	69.17	39.15	24.31	19.57	18.63	8.07594e-53	m3
RIOK2	RIO kinase 2	42.7	43.09	29.35	49.26	53.68	35.27	42.69	12.93	12.32	3.89	1.17	3.74831e-49	m3
NDC1	NDC1 transmembrane nucleoporin	20.41	11.99	13.99	17.68	15.65	13.35	12.8	9.34	5.51	0.38	0.14	2.55506e-35	m3
ALDH18A1	aldehyde dehydrogenase 18 family member A1	62.33	53.69	61.83	62.12	69.5	64.54	22.19	6.4	0.56	0.46	0	2.50186e-39	m3
GATB	glutamyl-tRNA amidotransferase subunit B	39.47	30.55	40.05	36.58	23.85	14.26	16.75	7.4	2.47	2.06	0.48	2.11714e-51	m3
CCAR1	cell division cycle and apoptosis regulator 1	51.06	61.44	56.4	57.47	47.64	44.08	50.93	51.49	36.79	17.96	22.96	8.09308e-30	m3
SNRNP40	small nuclear ribonucleoprotein U5 subunit 40	99.16	96.4	93.52	89.58	93.23	84.36	82.94	101.9	33.65	16.94	15.87	1.66704e-81	m3
MRPS35	mitochondrial ribosomal protein S35	47.55	39.66	42.63	46.84	37.69	34.39	24.64	17.36	8.15	1.32	0.63	2.65339e-50	m3
MRPS24	mitochondrial ribosomal protein S24	168.39	162.04	164.61	145.44	174.88	163.91	109.59	122.01	65.98	17.11	11.01	2.9256e-62	m3
POLD1	DNA polymerase delta 1, catalytic subunit	44.45	45.32	46.63	33.45	65.06	42.6	45.23	21.51	11.29	1.13	0.43	2.47346e-44	m3
EIF4B	eukaryotic translation initiation factor 4B	85.13	79.7	86.28	84.54	70.3	77.03	60.55	44	38.39	18.91	25.85	3.88465e-69	m3
RPL18	ribosomal protein L18	2319.88	2150.97	1915.61	1702.14	1599.83	1691.19	1049.37	584.6	293.99	141.42	152.73	1.85524e-146	m3
ISOC2	isochorismatase domain containing 2	78.83	81.64	97.64	87.48	69.57	95.4	31.31	11.42	2.67	3.31	1.1	2.27547e-70	m3
INTS13	integrator complex subunit 13	26.29	22.1	27.18	22.88	16.48	13.49	18.93	13.99	7.91	6.88	2.46	2.21694e-24	m3
TM7SF3	transmembrane 7 superfamily member 3	59.09	49.38	62.08	65.89	75.65	62.09	78.93	32.59	22.02	5.94	5.13	4.25104e-35	m3
PMS1	PMS1 homolog 1, mismatch repair system component	26.33	31.74	25.33	26.59	26.72	22.77	23.35	13.86	4.43	1.14	2.9	1.11155e-62	m3
TAF11	TATA-box binding protein associated factor 11	34.63	27.73	32.49	33.17	29.86	31.4	30.55	26.04	19.76	16.45	18.68	1.81517e-07	m3
ZNF76	zinc finger protein 76	19.87	14.93	14.29	11.26	9.05	8.52	10.54	10.9	8.38	4.65	6.86	1.39938e-10	m3
IPO5	importin 5	16.22	12.43	14.63	13.74	11.92	11.92	9.51	4.84	1.62	0.32	0.3	1.84214e-48	m3
MCM10	minichromosome maintenance 10 replication initiation factor	15.41	12.01	8.9	8.48	18.77	8.47	16.28	7.57	2.35	0.51	0.31	6.88203e-35	m3
KARS1	lysyl-tRNA synthetase 1	119.62	126.08	115.04	110.99	84.19	73.69	81.93	46.98	31.37	21.03	27.77	1.02416e-33	m3
NDUFB4	NADH:ubiquinone oxidoreductase subunit B4	323.56	366.21	390.01	383.4	342.41	359.71	359.47	337.9	281.05	202.67	172.23	5.50897e-20	m3
MTHFD2	methylenetetrahydrofolate dehydrogenase (NADP+ dependent) 2, methenyltetrahydrofolate cyclohydrolase	40.55	53.74	48.07	56.59	45.17	36.76	29.87	16.33	9.02	11.25	3.63	2.76445e-32	m3
YBX1	Y-box binding protein 1	46.94	46	53.48	50.11	59.02	37.94	42.52	26.52	28.76	9.01	10.21	1.52742e-48	m3
TRMT11	tRNA methyltransferase 11 homolog	18.63	14.53	17.23	14.65	7.07	7.99	8.53	1.93	0.42	0	0.1	3.96051e-34	m3
RRP15	ribosomal RNA processing 15 homolog	12.98	11.35	13.15	13.15	11.05	6.75	8.15	5.35	0.39	0	0.01	8.817e-21	m3
FTSJ1	FtsJ RNA 2'-O-methyltransferase 1	48.75	40.08	44.35	49.98	46.67	33.73	23.67	19.06	12.39	5.24	1.64	5.62443e-47	m3
TTC7A	tetratricopeptide repeat domain 7A	9	21.68	13.68	8.52	10.24	5.03	4.31	2.33	2.14	0.47	0.52	1.98627e-61	m3
IFT80	intraflagellar transport 80	11.77	7.66	8.05	7.04	7.26	6.34	6.29	6.52	4.3	1.89	2.93	3.02564e-10	m3
ERLEC1	endoplasmic reticulum lectin 1	30.51	30.85	33.26	38.4	42.35	34.77	21.28	10.27	12.77	7.89	4.3	6.08398e-56	m3
NUP133	nucleoporin 133	11.83	9.94	7.69	13.63	10.72	6.1	8.47	3.94	5.6	4.29	3.06	0.000489747	m3
NUCKS1	nuclear casein kinase and cyclin dependent kinase substrate 1	26.68	25.6	26.77	21.76	18.67	15.13	16.6	11.7	9.94	1.88	1.43	7.84775e-39	m3
ATP1B3	ATPase Na+/K+ transporting subunit beta 3	123.96	126.31	145	139.82	155.87	119.65	95.42	64.07	35.04	21.63	11.31	4.81567e-45	m3
HDHD5	haloacid dehalogenase like hydrolase domain containing 5	18.26	27.64	22.82	15.86	33.67	22.72	8.01	7.57	3.46	2.04	1.89	6.0187e-16	m3
ELP1	elongator acetyltransferase complex subunit 1	12.43	14.3	10.19	9.8	9.07	6.04	9.95	8.07	8.78	4.12	2.65	1.35387e-37	m3
NUCB2	nucleobindin 2	1390.38	1266.62	2077.27	2387.03	2307.15	3164.14	2682.8	1288.02	274.25	85.39	49.22	1.49171e-99	m3
EIF2B3	eukaryotic translation initiation factor 2B subunit gamma	30.41	27.16	33.33	25.9	26.19	18.27	14.04	6.51	2.78	0	0.11	1.45862e-49	m3
RPL31	ribosomal protein L31	8197.16	7258.21	6699.06	6804.03	7875.25	7862.59	5279.86	2121.16	940.96	408.43	262.23	2.01219e-129	m3
BUD23	BUD23 rRNA methyltransferase and ribosome maturation factor	65.19	58.74	65.29	74.84	62.14	68.15	62.08	35.02	15.03	6.91	8.49	1.04708e-66	m3
HLTF	helicase like transcription factor	24.31	22.39	14.22	20.93	16.61	15.06	13.65	6.4	3	1.99	0.64	3.55441e-23	m3
RDH11	retinol dehydrogenase 11	83.92	61.73	59	67.7	57.29	45.77	23.53	19.69	12.72	5.87	3.96	2.29323e-59	m3
SMC1A	structural maintenance of chromosomes 1A	53.65	62.33	47.66	52.72	62.6	40.87	57.86	48.66	26.12	9.96	14.51	1.33787e-34	m3
HSD17B10	hydroxysteroid 17-beta dehydrogenase 10	170.19	158.36	212.51	183.94	173.27	195.69	133.53	128.94	56.78	10.31	9.69	4.04023e-66	m3
MCM2	minichromosome maintenance complex component 2	19.78	19.88	13.29	24.49	32.27	27.12	21.37	8.34	1.31	0.37	0.32	4.51816e-36	m3
SDHA	succinate dehydrogenase complex flavoprotein subunit A	128.39	99.1	111.15	120.28	99.24	108.9	94.94	64.99	39.03	61.62	26.58	7.59941e-35	m3
SMARCE1	SWI/SNF related, matrix associated, actin dependent regulator of chromatin, subfamily e, member 1	129.5	117.56	131.34	117.87	106.3	92.11	84.98	86.48	56.56	48.06	37.02	2.41355e-22	m3
MRPS34	mitochondrial ribosomal protein S34	156.33	160.54	173.88	167.71	193.95	157.76	65.32	73.57	52.48	24.83	28.98	4.16564e-50	m3
CLNS1A	chloride nucleotide-sensitive channel 1A	153.06	135.84	136.59	127.28	121.89	84.91	91.33	63.65	32.45	5.87	2.29	5.65509e-62	m3
MGLL	monoglyceride lipase	156.65	99.8	166.28	170	131.76	156.35	133.51	91.26	15.94	4.75	10.39	6.08335e-14	m3
BCS1L	BCS1 homolog, ubiquinol-cytochrome c reductase complex chaperone	66.15	59.93	62.72	64.1	55.72	40.95	45.36	27.45	17.34	4.75	2.46	2.18045e-55	m3
LMAN1	lectin, mannose binding 1	57.07	50.22	66.62	66.11	66.8	62.81	37.09	19.76	4.02	0.55	0.37	4.38543e-80	m3
HACD3	3-hydroxyacyl-CoA dehydratase 3	45.4	37.53	48.07	44.19	49.23	38.91	35.31	24.46	3.6	1.25	1.74	4.22249e-30	m3
ENO1	enolase 1	1825.8	1885.53	1838.05	1984.58	2022.51	1836.29	1864.04	1478.88	751.03	830.66	530.98	3.60918e-08	m3
MYDGF	myeloid derived growth factor	485.34	484.14	407.71	596.38	996.3	1092.41	145.31	129.44	57.48	9.25	3.61	2.24975e-51	m3
TUBE1	tubulin epsilon 1	16.11	12.94	15.77	17.67	9.82	14.01	13.92	5.54	5.66	3.12	0.79	1.16129e-25	m3
ACAT1	acetyl-CoA acetyltransferase 1	88.66	91.66	126.94	142.81	146.34	156.73	117.75	58.87	27.44	16.03	7.75	1.65218e-70	m3
TIMM21	translocase of inner mitochondrial membrane 21	84.94	63.96	79.23	69.56	79.27	78.41	41.02	17.71	8.44	3.84	3.8	1.68816e-36	m3
EXOSC7	exosome component 7	96.18	95.75	86.14	125.39	112.25	107.79	34.22	31.01	19.6	2.6	3.29	9.88961e-25	m3
MCM6	minichromosome maintenance complex component 6	58.59	54.73	53.75	48.8	67.43	58.24	87.81	44.65	11.26	8.59	2.55	5.49781e-26	m3
REXO2	RNA exonuclease 2	114.39	90.05	80.5	100.91	65.83	69.19	31.8	19.82	12.35	8.04	7.23	1.75904e-33	m3
MBNL3	muscleblind like splicing regulator 3	14.67	14.77	8.86	13.01	11.28	9.44	10.78	6.75	2.47	0.1	0.01	1.24197e-14	m3
DNAJC10	DnaJ heat shock protein family (Hsp40) member C10	19.62	19.2	21.9	16.49	16.42	10.13	16.42	8.4	3.7	4.07	3.9	6.03439e-16	m3
JADE1	jade family PHD finger 1	14.78	11.98	11.02	13.73	15.47	18.82	15.96	8.62	5.23	4.48	1.24	5.9527e-24	m3
CST7	cystatin F	2610.26	2670.75	6655.07	9152.9	13481.6	16822.1	5959.86	1102.16	319.76	1507.55	113.84	2.64194e-53	m3
MCCC1	methylcrotonyl-CoA carboxylase subunit 1	37.6	27.9	28.22	26.58	29.61	23.05	22.26	12.32	6.48	4.07	2.73	2.48065e-10	m3
MLLT10	MLLT10 histone lysine methyltransferase DOT1L cofactor	16.14	10.69	10.69	10.97	10.46	19.15	10.46	6.63	5.9	2.71	3.07	7.62329e-06	m3
ITM2A	integral membrane protein 2A	562.45	310.67	218.82	354.51	177.52	208.75	65.98	35.55	4.39	4.9	0.97	2.37553e-61	m3
THOC1	THO complex subunit 1	33.71	34.13	28.67	29.74	25.12	21.75	32.72	19.79	16.77	5.02	2.79	3.54456e-27	m3
LXN	latexin	49.26	37.86	39.34	55.26	42.45	55.34	42.95	47.47	28.34	23.58	19.36	1.32204e-12	m3
FDFT1	farnesyl-diphosphate farnesyltransferase 1	575.1	589.37	898.02	1032.88	933.11	917.88	674.17	367.96	200.09	198.74	125.6	2.56456e-75	m3
PAFAH1B3	platelet activating factor acetylhydrolase 1b catalytic subunit 3	82.48	70.24	51.29	55.24	49.65	20.97	15.23	10.72	6.15	2.75	0	4.89564e-70	m3
DDX1	DEAD-box helicase 1	57.95	50.16	52.27	61.42	50.45	44.88	28.27	18.91	15.39	4.74	2.89	5.92704e-107	m3
RABL2B	RAB, member of RAS oncogene family like 2B	17.97	19.26	20.82	19.98	19.82	21.99	13.73	13.93	9.77	3.01	2.22	5.83547e-26	m3
PUM3	pumilio RNA binding family member 3	34.73	31.07	38.4	40.79	30.93	29.66	19.67	7.44	2.46	1.35	1.04	5.22973e-94	m3
HSP90AA1	heat shock protein 90 alpha family class A member 1	621.06	732.39	649.59	615.2	644.9	605.58	731.73	504.31	300.61	198.21	155.86	8.89067e-82	m3
JMJD4	jumonji domain containing 4	11.09	16.18	10.66	14.37	13.81	11.62	7.54	4.25	3.92	1.58	1.87	3.49579e-21	m3
DUSP12	dual specificity phosphatase 12	35.77	34.78	34.67	33.16	32.3	25.55	24.71	19.1	24.33	4.75	3.14	8.76229e-55	m3
STRADB	STE20 related adaptor beta	11.72	13.21	9.35	11.29	6.42	6.5	2.51	4.73	3.57	0.93	0.44	4.91716e-17	m3
MRPL22	mitochondrial ribosomal protein L22	155.84	135.45	151.86	142.8	129	142.09	103.61	73.02	59.49	38.02	20.37	1.32249e-76	m3
XPO1	exportin 1	18.44	20.12	17.88	18.41	22.97	16.86	22.05	14.5	13.63	7	7.32	8.10306e-38	m3
PALB2	partner and localizer of BRCA2	10.72	10.7	8.11	6.85	14.61	6.81	8.13	6.01	1.3	0.44	0	6.19919e-39	m3
OXCT1	3-oxoacid CoA-transferase 1	15.22	11.69	18.4	11.34	10.72	16.29	6.65	6.72	2.91	1.39	0.09	8.78567e-28	m3
RPS5	ribosomal protein S5	1718.96	1637.91	1394.09	1337.26	1086.15	1143.36	500.83	254.24	118.25	53.03	70.66	1.40966e-155	m3
EIF3I	eukaryotic translation initiation factor 3 subunit I	212.64	191.61	215.47	200.1	219.07	176.19	183.16	124.62	75.34	33.09	30.13	2.51061e-69	m3
TXLNA	taxilin alpha	20.37	20.17	19.4	21.3	21.43	19.42	18.22	11.33	11.71	3.78	3.7	1.23363e-100	m3
CAD	carbamoyl-phosphate synthetase 2, aspartate transcarbamylase, and dihydroorotase	12.03	12.89	10.52	12.81	10.63	6.23	4.98	1.72	4.21	1.53	0.17	2.84616e-09	m3
AK6	adenylate kinase 6	127.41	134.91	144.08	160.92	118.93	94.5	71.45	51.88	20.67	24	13.48	1.35387e-37	m3
SEH1L	SEH1 like nucleoporin	52.56	51.04	53.46	52.2	52.1	44.87	25.39	13.24	8.46	4.55	3.74	3.04507e-35	m3
RRN3	RRN3 homolog, RNA polymerase I transcription factor	19.69	10.83	14.5	15.2	12.79	11.62	12.41	9.52	3.68	2.6	2.58	1.75006e-18	m3
ORC1	origin recognition complex subunit 1	14.26	11.95	12.68	9.27	16.94	15.65	20.45	10.41	2.09	1.29	0.04	8.38284e-35	m3
DIMT1	DIM1 rRNA methyltransferase and ribosome maturation factor	43.95	49.22	45.2	48.62	34.49	35.98	20.54	13.3	4.31	2.65	1.06	7.85936e-54	m3
ACOX3	acyl-CoA oxidase 3, pristanoyl	14.36	14.24	16.35	17.2	11.19	10.58	11.9	12.25	8.34	6.73	3.67	2.74349e-11	m3
PSMC5	proteasome 26S subunit, ATPase 5	151.87	149.12	170.91	139.82	157.19	163.59	142.38	106.52	79.68	51.94	56.49	3.22395e-49	m3
OGFOD1	2-oxoglutarate and iron dependent oxygenase domain containing 1	34.41	37.46	39.8	35.65	38.34	37.44	29.24	15.23	7	6.9	4.36	1.85034e-21	m3
RTRAF	RNA transcription, translation and transport factor	296.95	296.89	298.6	313.82	254.59	233.43	213.36	199.5	140.9	89.57	72.81	2.00819e-45	m3
AAMDC	adipogenesis associated Mth938 domain containing	73.07	69.16	59.45	63.17	63.52	71.07	32.7	50.75	30.49	19.12	7.34	5.02593e-24	m3
METTL2A	methyltransferase 2A, methylcytidine	12.01	8.87	8.92	9.39	7.82	6.61	6.1	4.56	2.88	1.14	0.07	5.11538e-35	m3
ANKRD10	ankyrin repeat domain 10	129.09	148.43	146.87	93.29	67.58	62.58	122.6	98.26	72.65	45.62	74.88	2.49509e-06	m3
TGDS	TDP-glucose 4,6-dehydratase	19.35	18.44	23.23	18.85	22.3	14.34	11.45	9.04	9.43	6.45	1.84	1.03867e-13	m3
KIF9	kinesin family member 9	27.44	26.54	23.17	21.2	20.95	14.43	16.22	9.71	7.02	5.57	5.41	1.03072e-10	m3
DYNLL1	dynein light chain LC8-type 1	518.1	476.59	454.15	467.48	437.96	421.36	345.73	331.44	219.97	68.47	61.06	2.15236e-98	m3
RPL6	ribosomal protein L6	2419.81	2266.39	2376.04	2392.26	2112.37	2039.47	1649.25	786.22	389.6	173.91	110.3	2.63347e-153	m3
ANAPC5	anaphase promoting complex subunit 5	190.65	189.4	216.94	178.82	171.99	142.26	203.62	137.39	77.16	35.93	28.94	8.08662e-85	m3
TMEM230	transmembrane protein 230	165.02	161.15	184.87	175.82	202.53	164.18	128.74	122.27	81.87	67.85	68.02	1.04108e-32	m3
TASP1	taspase 1	13.22	9.74	10.02	11.71	10.08	7.37	5.15	4.91	2.53	1.45	1.39	3.41267e-28	m3
RPLP0	ribosomal protein lateral stalk subunit P0	3793.17	3642.83	3467.94	2972.51	3484.81	3445.22	2026.34	674.53	221.53	47.11	29.02	2.56624e-95	m3
FXYD5	FXYD domain containing ion transport regulator 5	481.25	541.04	584.58	561.23	664.17	617	396.52	346.25	183.51	230.55	105.4	1.4357e-69	m3
ZNF302	zinc finger protein 302	22.6	19.33	16.56	22.41	12.88	14.23	10.26	7.65	6.58	2.76	1.78	1.08158e-33	m3
DDX24	DEAD-box helicase 24	97.79	103.94	99.49	76.94	68.59	67.29	78.5	60.53	50.81	24.75	27.97	1.03562e-57	m3
MRPS33	mitochondrial ribosomal protein S33	107.08	98.03	76.46	96.38	103.23	88.83	77.83	42.28	22.56	4.11	1.24	6.95219e-37	m3
RAB11FIP3	RAB11 family interacting protein 3	21.97	25.62	29.19	35.94	27.34	18.07	27.41	8	1.02	0.54	0	6.906e-45	m3
PABPC4	poly(A) binding protein cytoplasmic 4	36.06	27.57	32.67	27.6	31.95	33.87	30.24	12.68	11.61	1.11	2.53	1.09422e-35	m3
AARS1	alanyl-tRNA synthetase 1	29.33	27.28	30.92	31.81	25.41	23.15	18.48	9.98	2.76	1.72	1.01	4.88749e-48	m3
FH	fumarate hydratase	48.43	53.27	53.88	48.74	49.7	42.3	30.02	19.53	10.44	1.74	1.64	7.98893e-43	m3
SPAG7	sperm associated antigen 7	133.16	114.89	141.53	131.95	131.7	113.68	86.93	94.44	107	56.61	50.56	1.4387e-09	m3
ZC3HC1	zinc finger C3HC-type containing 1	23.32	15.85	17.72	17.96	10.76	20.5	14.01	9.71	3.69	3.71	3.15	2.19411e-27	m3
GEMIN2	gem nuclear organelle associated protein 2	23	19.62	23.51	22.18	21.41	17.51	17.98	11.32	7.17	2.31	0.09	1.64824e-27	m3
EZR	ezrin	55.34	52.73	56.47	48.23	44.86	48.58	48	50.78	38.87	31.05	27.96	4.63324e-12	m3
COMT	catechol-O-methyltransferase	479.5	446.77	440.19	548.81	606.56	638.82	202.84	88.04	37.77	9.08	6.27	3.04018e-120	m3
ADA2	adenosine deaminase 2	27.43	31.99	34.81	43.02	40.47	44.28	56.93	24.42	2.66	1.67	2.16	3.74538e-44	m3
HDAC6	histone deacetylase 6	24.21	17.97	18.68	17.35	16.39	15.12	13.4	16.22	13.52	8.19	5.27	1.02449e-14	m3
CDC6	cell division cycle 6	51.23	44.67	39.73	39.19	60.72	58.23	80.96	27.68	5.64	1.41	0.68	4.57694e-32	m3
CDC23	cell division cycle 23	26.31	21.76	25.1	21.74	24.45	23.02	20.95	14.65	14.03	1.88	1.51	2.66474e-35	m3
AAAS	aladin WD repeat nucleoporin	70.8	65.84	57.27	53.17	47.08	48.42	36.05	18.71	13.52	10.74	2.69	2.19205e-88	m3
MSH2	mutS homolog 2	26.7	22.89	21.66	22.79	26.77	24.57	18.13	10.29	2.47	1.83	0.53	5.66586e-38	m3
TMEM38B	transmembrane protein 38B	30.81	25.6	34.22	35.06	39.14	35.06	30.86	32.47	7.01	1.09	3.01	6.4752e-57	m3
NUP188	nucleoporin 188	15.3	15.45	15.92	15.25	10.87	14.82	10.92	8.96	4.29	0.8	1	8.57678e-33	m3
NUBP2	NUBP iron-sulfur cluster assembly factor 2, cytosolic	107.61	102.93	98.4	88.58	98.33	94.87	56.45	65.13	49.86	21.15	35.14	6.43617e-32	m3
SMIM24	small integral membrane protein 24	492.41	464.61	374.4	588.58	377.7	600.68	267.43	75.92	9.8	1.99	1.93	2.67312e-112	m3
MRPS18A	mitochondrial ribosomal protein S18A	68.49	70.74	69.82	64.25	55.64	73.77	57.16	53.17	39.91	28.44	27.98	1.95372e-15	m3
TMEM14A	transmembrane protein 14A	42.01	20.93	26.51	42.87	37.57	43.84	27.3	12.76	2.37	2.53	0	1.5482e-60	m3
EFHC1	EF-hand domain containing 1	18.28	16.3	15.11	18.18	15.98	9.91	16.91	6.74	2.07	0.61	1.37	1.41056e-22	m3
ACOT7	acyl-CoA thioesterase 7	26.05	22	14.49	14.04	13.21	9.45	8.21	6.91	2.59	0.81	0	1.55677e-52	m3
CDC7	cell division cycle 7	19.01	19.51	19.55	22.17	12.66	9.93	23.19	21.38	2.26	1.12	0.26	1.34064e-28	m3
TIMM13	translocase of inner mitochondrial membrane 13	335.43	324.09	353.81	317.37	291.02	295.41	96.16	76.13	31.97	11.71	7.1	6.85664e-119	m3
MTAP	methylthioadenosine phosphorylase	20.03	14.68	17.11	19.65	20.23	19.36	14.29	7.79	0.86	0.13	0.03	1.65027e-35	m3
RANBP1	RAN binding protein 1	139.59	121.95	126.7	115	172.79	137.22	59.05	65.35	26.01	7.5	1.81	4.0051e-67	m3
SMARCB1	SWI/SNF related, matrix associated, actin dependent regulator of chromatin, subfamily b, member 1	70.66	83.22	62.25	70.27	78.57	54.58	24.08	25.5	21.14	17.22	7.96	4.75258e-41	m3
SNRPD3	small nuclear ribonucleoprotein D3 polypeptide	85.15	78.92	75.29	85.3	94.61	102.45	91.73	73.89	28.89	25	26.01	3.03269e-31	m3
SNU13	small nuclear ribonucleoprotein 13	285.08	274.36	281.78	302.06	302.38	319.09	266.41	219.25	136.58	62.88	61.17	3.91005e-51	m3
HSCB	HscB mitochondrial iron-sulfur cluster cochaperone	19.56	18.98	16.23	13.85	16.75	9.27	6.71	8.81	5.87	4.15	2.57	3.00635e-18	m3
TOMM22	translocase of outer mitochondrial membrane 22	77.22	83.02	69.47	81.19	59.06	64.64	52.76	29.12	21.71	8.79	8.8	6.30579e-54	m3
XBP1	X-box binding protein 1	73.33	83.98	61.22	65.99	67.36	78.58	60.34	15.83	2.68	1.12	0.87	2.59006e-101	m3
RTCB	RNA 2',3'-cyclic phosphate and 5'-OH ligase	78.13	81.71	87.15	66.34	74.4	68.1	56.97	50.27	39.63	15.43	2.58	5.37261e-121	m3
FBXO7	F-box protein 7	88.67	53.98	53.1	51.91	63.56	63.92	34.55	42.07	41.05	39.55	19.78	5.55489e-18	m3
AP1B1	adaptor related protein complex 1 subunit beta 1	17.77	15.78	16.33	15.77	17.89	13.45	7.76	7.17	7.31	5.28	3.35	2.23736e-13	m3
RPL3	ribosomal protein L3	3605.72	3458.35	3277.46	3243.71	2767.32	2748.85	1335.94	574.74	286.58	106.05	73.19	9.04829e-190	m3
SYNGR1	synaptogyrin 1	195.56	200.99	287.13	375.41	459.53	584.96	122.1	60.96	16.9	7.55	4.12	9.50435e-48	m3
MIEF1	mitochondrial elongation factor 1	27.58	22.7	21.32	27.79	19.06	16.63	18.69	19.5	10.82	4.5	3.88	6.60167e-13	m3
SAMM50	SAMM50 sorting and assembly machinery component	47.79	44.3	37.24	36.47	32.22	29.26	27.12	20.93	12.65	4.94	1.23	1.27238e-45	m3
IFT27	intraflagellar transport 27	50.25	39.1	35.94	42.17	57.14	55.25	24.81	27.65	23.76	10.86	7.94	2.71185e-20	m3
SLC25A17	solute carrier family 25 member 17	27.26	27.16	27.05	19.74	22.96	15.83	17.46	18.28	10.34	7.21	3.83	3.13224e-15	m3
ST13	ST13 Hsp70 interacting protein	188.47	166.69	168.13	182.95	131.41	146.55	131.75	105.19	65.97	34.01	53.35	1.3861e-99	m3
L3MBTL2	L3MBTL histone methyl-lysine binding protein 2	14.98	16.03	17.2	14.18	15.63	12.21	11.1	6.2	6.36	1.72	2.17	1.7266e-34	m3
RANGAP1	Ran GTPase activating protein 1	12.32	16.41	13.31	10.35	13.45	8.84	7.77	4.9	4.57	1.8	2.63	2.77908e-27	m3
MLC1	modulator of VRAC current 1	81.35	62.53	67.86	112	89.57	80.53	40.73	20.99	3.85	0.98	0.66	1.65013e-51	m3
FKBP3	FKBP prolyl isomerase 3	123.99	112.55	129.55	131.57	106.25	90.21	101.88	59.33	37.47	25.82	7.34	7.55995e-66	m3
CTSG	cathepsin G	7688.2	11005.5	51133.1	52407.8	91440.1	96606.5	26959	4025.06	185.77	330.5	79.61	8.50049e-59	m3
POLE2	DNA polymerase epsilon 2, accessory subunit	26.57	25.3	17.57	24.12	21.85	12.74	34.31	14.23	2.64	0.67	0	1.37625e-36	m3
TIMM9	translocase of inner mitochondrial membrane 9	54.37	55.43	53.11	54.04	33.84	30.6	34.77	18.7	2.81	1.52	2.4	3.41917e-48	m3
GSTZ1	glutathione S-transferase zeta 1	24.43	22.84	14.91	22.57	14.8	15.17	9.98	7.32	4.51	2.27	0.48	6.35436e-20	m3
AHSA1	activator of HSP90 ATPase activity 1	168.77	143.7	168.01	153.9	141.5	140.3	123.23	109.51	88.05	48.2	61.6	2.83228e-28	m3
ERH	ERH mRNA splicing and mitosis factor	461.06	421.29	490.42	447.97	492.95	483.51	382.26	371.1	264.94	134.13	138.02	5.65659e-43	m3
MTHFD1	methylenetetrahydrofolate dehydrogenase, cyclohydrolase and formyltetrahydrofolate synthetase 1	62.1	60.53	49.47	50.82	64.12	40.08	54.61	12.82	5.37	1.64	1.84	1.7221e-51	m3
TELO2	telomere maintenance 2	14.04	20.4	16.99	16.91	18.79	14.18	15.62	7.8	3.73	1.62	1.37	6.99056e-27	m3
PSMB5	proteasome 20S subunit beta 5	171.21	160.19	161.36	134.1	171.92	172.09	87.78	71.66	43.72	29.84	30.56	4.99453e-92	m3
CCNB1IP1	cyclin B1 interacting protein 1	19.01	24.41	23.13	18.62	20.4	20.8	19.94	11.62	1.6	0.14	0.43	6.80016e-32	m3
TRIP11	thyroid hormone receptor interactor 11	36.64	39.75	30.22	31.1	22.99	26.49	38.9	22.09	28.31	23.39	18.28	0.000357132	m3
APEX1	apurinic/apyrimidinic endodeoxyribonuclease 1	382.39	487.88	511.43	476.17	456.11	348.62	340.29	99.82	9.63	5.24	3.83	4.82548e-66	m3
PRORP	protein only RNase P catalytic subunit	20.18	19.7	27.64	22.75	16.59	20.16	26.21	12.07	11.34	14.99	8.42	0.000189961	m3
PSMA6	proteasome 20S subunit alpha 6	363.15	388.71	439.38	390.09	419.82	376.89	320.94	298.79	232.79	244.78	172.52	2.12803e-22	m3
GSS	glutathione synthetase	66.6	68.47	74.97	67.13	58.92	54.14	55.08	29.54	16.86	3.99	7.48	2.97215e-25	m3
ABHD12	abhydrolase domain containing 12, lysophospholipase	9.46	8.44	8.2	6.68	12.29	10.32	6.61	8.46	3.46	1.79	0.52	9.41355e-13	m3
UQCC1	ubiquinol-cytochrome c reductase complex assembly factor 1	33.86	24.14	37.17	26.88	28.43	23.81	17.84	13.49	7.16	1.52	0.26	1.09461e-51	m3
PFDN4	prefoldin subunit 4	78.9	87.7	78.34	73.58	58.08	64.5	71.7	46.27	40.61	10.2	5.23	4.92524e-62	m3
NELFCD	negative elongation factor complex member C/D	41.78	36.53	38.17	38.1	41.95	36.55	28.05	25.94	21.03	7.53	12.74	3.40127e-28	m3
NOP56	NOP56 ribonucleoprotein	143.71	127.72	109.16	123.19	93.97	75.53	69.12	52.14	13.38	3.08	6.48	6.26806e-66	m3
IDH3B	isocitrate dehydrogenase (NAD(+)) 3 non-catalytic subunit beta	121.69	121.88	122.64	115.4	110.95	108.6	102.36	102.13	79.53	61.82	62.81	1.4773e-17	m3
AHCY	adenosylhomocysteinase	61	56.84	51.67	50.53	51.84	44.14	39.42	32.79	10.82	2.86	1.9	2.01955e-101	m3
RBFA	ribosome binding factor A	21.33	23.4	20.26	22.76	19.93	17.22	11.97	4.09	2.78	0.17	0	5.69291e-54	m3
USP14	ubiquitin specific peptidase 14	40.16	31.73	37.04	43.93	29.87	31.62	27.71	24.69	12.87	9.71	1.37	1.1883e-81	m3
CEP76	centrosomal protein 76	9.87	8.7	9.52	11.37	10.99	8.83	14.43	5.73	1.25	0.78	0.44	1.53277e-08	m3
RBBP8	RB binding protein 8, endonuclease	15.87	13.77	12.77	15.4	14.7	10.42	18.24	12.39	4.27	3.6	5.08	2.76551e-15	m3
CSTF2	cleavage stimulation factor subunit 2	28.19	26.16	19.2	25.71	20.06	23.89	24.6	21.76	6.5	2.76	0.61	9.02412e-36	m3
PGRMC1	progesterone receptor membrane component 1	33.22	27.1	24.14	28.08	23.63	22.29	14.25	14.34	9.82	4.52	3.9	3.60969e-38	m3
PRPS2	phosphoribosyl pyrophosphate synthetase 2	46.25	44.46	43.8	40.59	51.33	35	29.15	23.77	6.5	3.33	3.47	6.31286e-56	m3
SUV39H1	SUV39H1 histone lysine methyltransferase	11.46	11.64	8.96	12.83	12.77	10.55	8.82	9.26	3.09	1.51	1.42	1.08792e-43	m3
RBBP7	RB binding protein 7, chromatin remodeling factor	154.84	150.59	202.16	196.89	459.77	118.8	247.12	107.08	38.92	8.18	9.71	6.58726e-35	m3
UBL4A	ubiquitin like 4A	18.76	12.75	14.06	12.25	17.45	11.15	9.25	8.7	5.15	4.34	2.48	4.123e-25	m3
CD99L2	CD99 molecule like 2	13.58	15.75	12.73	9.87	13.72	10.55	6.86	4.57	2.09	2.14	0.67	1.40475e-27	m3
HTATSF1	HIV-1 Tat specific factor 1	24.46	29.16	21.33	21.44	20.32	17.17	17.61	16.73	9.42	1.31	2.2	1.10592e-28	m3
PIN4	peptidylprolyl cis/trans isomerase, NIMA-interacting 4	59.85	53.01	63.59	54.84	56.91	60.48	43.88	46.16	35.62	29.83	12.74	1.7149e-23	m3
MAGED2	MAGE family member D2	100.62	80.98	92.65	78.16	63.95	66.45	31.95	26.31	20.4	15.2	10.81	5.61907e-80	m3
RBM3	RNA binding motif protein 3	251.06	246.35	261.73	254.81	197.17	186.96	226.96	177.28	116.9	120.1	53.79	2.72605e-76	m3
BEX4	brain expressed X-linked 4	113.45	94.95	120.27	112.41	128.18	106.74	83.15	33.11	24.3	17.46	7.42	1.87272e-68	m3
UGGT2	UDP-glucose glycoprotein glucosyltransferase 2	12.62	6.95	6.29	8.63	8.34	5.54	6.44	3.92	0.59	0	0	1.68414e-30	m3
MRPS31	mitochondrial ribosomal protein S31	33.42	38.19	30.89	27.2	22.96	25.84	23.79	23.83	14.32	16.06	11.55	9.45075e-23	m3
NUP93	nucleoporin 93	110.38	111.89	92.21	109.19	122.28	125.98	102.57	78.1	37.32	46	22.05	2.46547e-22	m3
ARL2BP	ADP ribosylation factor like GTPase 2 binding protein	26.03	42.84	52.63	45.09	53.15	59.22	20.08	21.19	10.73	7.66	5.75	2.2116e-25	m3
DHODH	dihydroorotate dehydrogenase (quinone)	12.2	12.85	9.46	11.63	13.66	9.74	6.73	3.38	1.72	0.38	0.26	4.68556e-18	m3
CYB5B	cytochrome b5 type B	111.94	123.29	130.86	125.66	143.54	132.41	124.5	91.96	44.43	23.7	19.99	6.72374e-87	m3
NME3	NME/NM23 nucleoside diphosphate kinase 3	46.17	47.8	56.49	49.67	47.45	45.5	28.49	31.15	26.59	5.36	3.5	5.441e-32	m3
COG4	component of oligomeric golgi complex 4	45.88	45.13	35.39	33.41	30.72	28.76	29.46	32.35	14.46	10.98	11.11	1.82655e-24	m3
HCFC1R1	host cell factor C1 regulator 1	44.27	47.25	45.02	48.03	64.31	70.02	30.94	38.95	20.8	10.32	10.72	6.90099e-24	m3
MPG	N-methylpurine DNA glycosylase	130.83	112.15	122.45	124.35	125.99	160.58	56.58	72.48	57.3	48.99	29.51	2.2739e-16	m3
NME4	NME/NM23 nucleoside diphosphate kinase 4	52.99	49.43	53.74	54.83	50.32	41.9	14.9	6.35	5.36	4.49	1.42	2.694e-36	m3
LMF1	lipase maturation factor 1	22.27	17.26	23.8	18.8	10.2	9.1	7.75	3.61	5.59	0.87	0.19	3.39959e-37	m3
CIAO3	cytosolic iron-sulfur assembly component 3	29.71	29.38	20.11	20.85	14.88	16.84	21.23	19.73	13.13	5.43	8.36	9.09833e-13	m3
UBE2I	ubiquitin conjugating enzyme E2 I	494.22	494.59	577.77	445.01	550.46	457.71	539.74	429.98	223.27	272.36	202.49	5.30135e-09	m3
PIEZO1	piezo type mechanosensitive ion channel component 1	48.08	47.01	40.28	35.56	55.16	39.9	12.86	16.37	5.13	0	0.04	4.25557e-29	m3
DNAJA3	DnaJ heat shock protein family (Hsp40) member A3	29.97	22.64	29.45	23.59	18.21	17.17	15.6	10.39	3.97	1.01	1.87	1.14042e-36	m3
MAZ	MYC associated zinc finger protein	30.52	36.34	27.57	28.19	24.89	29.93	17.49	31.52	17.41	6.16	12.76	2.14219e-19	m3
VPS35L	VPS35 endosomal protein sorting factor like	32.87	37.99	43.68	36.07	35.1	30.84	31.47	18.16	11.2	5.53	3.66	1.03524e-49	m3
KNOP1	lysine rich nucleolar protein 1	21.05	17.61	23.93	17.54	13.08	15.01	11.22	2.98	0.67	0.44	0	2.34146e-29	m3
RPAP1	RNA polymerase II associated protein 1	15.14	16.86	10.91	13.2	7.41	6.91	4.41	6.53	2.18	0.4	0.31	8.18419e-32	m3
TMEM87A	transmembrane protein 87A	66.85	72.07	86.59	114.7	136.58	168.82	166.8	50.31	46.77	39.44	24.76	3.15085e-55	m3
DTWD1	DTW domain containing 1	28.81	40.74	26.97	37.11	24.09	23.1	9.31	8.54	7.24	4.54	2.26	3.68973e-62	m3
BLOC1S6	biogenesis of lysosomal organelles complex 1 subunit 6	46.85	38.46	38.52	42.94	34.35	28.66	39.79	38.65	26.18	22.53	25.4	1.23051e-12	m3
SGK3	serum/glucocorticoid regulated kinase family member 3	30.27	26.89	34.11	32.17	37.6	24.6	42.2	26.22	7.79	2.01	5.41	5.7291e-21	m3
ZFAND1	zinc finger AN1-type containing 1	66.54	68.5	57.53	68.08	62.53	59.52	51.65	28.32	18.2	3.89	5.21	3.82815e-62	m3
EIF3E	eukaryotic translation initiation factor 3 subunit E	448.81	423.42	423.76	470.36	383.92	368.54	225.65	187.55	118.81	29.64	7.52	1.50643e-118	m3
ARMC1	armadillo repeat containing 1	17.15	17.17	16.24	20.84	14.88	11.3	15.62	10.25	8.76	3.87	1.58	1.1006e-19	m3
CHRAC1	chromatin accessibility complex subunit 1	29.52	29.07	21.63	31.24	28.68	27.28	32.65	19.71	11.88	5.8	9.67	1.40346e-15	m3
SQLE	squalene epoxidase	49.77	50.87	91.67	88.04	89.07	74.93	44.28	23.32	10.78	5.04	0.26	3.57907e-82	m3
KLHDC4	kelch domain containing 4	14.19	10.19	11.61	13.07	15.67	13.32	6.01	9.9	2.65	0	0.67	2.26937e-17	m3
MCM4	minichromosome maintenance complex component 4	77.33	87.8	88.52	64.03	100.27	64.41	124.34	50.33	7.62	3.95	3.38	2.16961e-35	m3
ECH1	enoyl-CoA hydratase 1	547.99	637.82	792.47	694.81	738.1	668.67	298.47	229.92	167.45	82.43	63.61	8.78408e-140	m3
SARS2	seryl-tRNA synthetase 2, mitochondrial	39.62	32.56	26.6	24.42	24.3	25.16	19.36	3.42	1.34	0.98	0	1.19267e-60	m3
ERCC2	ERCC excision repair 2, TFIIH core complex helicase subunit	19.31	15.24	18.16	32.29	32.41	32.19	4.03	3.87	1.92	0	0	1.04074e-32	m3
RNASEH2A	ribonuclease H2 subunit A	116.76	101.15	82.24	87.73	95.65	74.25	84.17	63.94	25.58	5.79	3	1.67604e-62	m3
TLE5	TLE family member 5, transcriptional modulator	15	20.13	20.96	14.46	23.62	13.59	6.3	7.31	5.06	1.5	0.77	9.25626e-30	m3
TIMM44	translocase of inner mitochondrial membrane 44	12.75	10.48	9.37	10.09	10.36	22.52	5.85	4.98	4.2	0.48	1.78	1.16565e-09	m3
ILVBL	ilvB acetolactate synthase like	53.64	40.56	38.72	47.05	50.26	46.71	24.49	17.7	10.16	1.53	0.5	4.48817e-62	m3
PDCD5	programmed cell death 5	299.99	256.7	281.49	248.9	299.1	158.11	124.97	103.38	80.46	37.78	15.16	7.48023e-91	m3
TIMM50	translocase of inner mitochondrial membrane 50	128.63	140.16	90.35	120.73	110.92	103.34	43.33	42.35	25.31	4.08	3.22	6.33157e-61	m3
FBL	fibrillarin	84.24	80.06	74.94	65.71	74.08	80.04	50.71	23.45	10.9	4.93	0.77	1.26869e-70	m3
MRPL4	mitochondrial ribosomal protein L4	66.69	74.48	46.05	49.73	58.28	50.58	13.81	10.61	3.36	0.52	1.28	6.3658e-39	m3
ICAM4	intercellular adhesion molecule 4 (Landsteiner-Wiener blood group)	19.99	8.02	7.09	8.95	5.04	5.16	2.17	3.12	3.38	0	0	0.00120092	m3
RPS19	ribosomal protein S19	6797.41	6804.99	6159.85	6161.91	6862.2	6609.81	4315.18	1721.74	613.79	179.84	190.11	2.34167e-97	m3
NOP53	NOP53 ribosome biogenesis factor	83.59	95.28	58.71	63.83	86.96	73.33	39.66	24.16	7.1	2.77	1.08	3.48727e-19	m3
GRWD1	glutamate rich WD repeat containing 1	39.9	37.38	32.47	34.33	29.37	25.55	13.89	6.2	1.97	0.65	0.12	2.81152e-60	m3
GCDH	glutaryl-CoA dehydrogenase	43.72	35.08	38.28	34.96	32.31	31.11	16.84	18.58	19.56	6.03	2.49	7.65312e-35	m3
PRPF31	pre-mRNA processing factor 31	54.17	50.52	45.28	61.88	47.66	58.87	40.49	31.17	23.02	7.83	14.4	7.92896e-32	m3
RPL18A	ribosomal protein L18a	8098.8	7817.28	7378.32	7102.54	6818.62	6786.44	3422.22	1584.5	639.19	200.88	190.06	8.92645e-109	m3
TMEM147	transmembrane protein 147	119.65	133.79	129.83	156.32	182.88	174.44	64.28	52.04	16.51	3.35	1.29	9.18525e-76	m3
ZNF85	zinc finger protein 85	18.68	13.45	12.66	9.48	5.9	8.59	6.76	4.65	2.63	1.55	0.39	4.17047e-25	m3
CDK6	cyclin dependent kinase 6	17.89	15.81	9.28	12.82	18.88	9.79	8.14	2.1	0.57	0.22	0.08	1.72184e-40	m3
DNAJC2	DnaJ heat shock protein family (Hsp40) member C2	48.05	51.32	52.87	43.92	41.42	39.41	38	20.8	18.06	8.9	11.15	1.94706e-60	m3
BET1	Bet1 golgi vesicular membrane trafficking protein	49.69	43.88	58	47.82	65.09	66.46	33.62	26.21	15.44	9.37	5.12	1.17241e-37	m3
POLR1F	RNA polymerase I subunit F	31.09	34.6	27.97	27.14	23.73	13.87	22.92	13.91	1.3	0.6	0.37	6.82771e-50	m3
SSBP1	single stranded DNA binding protein 1	391.61	351.21	368.18	364.22	401.13	307.1	256.8	262.46	187.83	85.21	41.41	1.14635e-88	m3
GARS1	glycyl-tRNA synthetase 1	35.22	34.07	42.39	35.69	34.61	26.41	23.84	17.09	13.52	10.57	8.6	3.61874e-45	m3
CHCHD2	coiled-coil-helix-coiled-coil-helix domain containing 2	959.61	844.13	907.79	922.63	1031.65	1058.31	831.91	646.37	451.38	388.5	360.7	2.49333e-24	m3
EIF3B	eukaryotic translation initiation factor 3 subunit B	14.52	14.75	14.81	13.62	16.54	13.55	8.74	8.53	4.75	0.62	1.43	3.6519e-63	m3
NUDT1	nudix hydrolase 1	243.71	159.59	202.93	192.24	253.17	206.61	121.14	109	62.1	21.59	14.4	6.42345e-87	m3
AIMP2	aminoacyl tRNA synthetase complex interacting multifunctional protein 2	67.33	60.85	78.29	67.11	49.25	31.13	27.95	9.9	5.63	2.07	1.36	3.00415e-57	m3
LSM5	LSM5 homolog, U6 small nuclear RNA and mRNA degradation associated	287.52	273.18	332.04	327.32	352.08	337.29	231.33	213.85	108.58	17.52	8.94	5.85266e-75	m3
AP1S1	adaptor related protein complex 1 subunit sigma 1	23.42	25.57	18.48	11.44	19.87	23.87	12.91	5.31	6.05	1.39	1.27	1.0122e-11	m3
RPA3	replication protein A3	167.41	143.73	158.95	147.82	209.39	199.33	202.78	153.96	56.52	32.46	28.92	9.01154e-42	m3
CEP41	centrosomal protein 41	25.77	27.58	23.91	25.26	22.91	17.99	11.29	3.74	0.73	0.62	0.22	8.54598e-39	m3
ANKMY2	ankyrin repeat and MYND domain containing 2	22.17	18.3	22.5	23.29	25.03	19.5	17.4	10.5	9.28	8.45	4.65	2.28719e-11	m3
CHCHD3	coiled-coil-helix-coiled-coil-helix domain containing 3	138.08	132.91	146.67	132.2	128.4	115.69	96.72	44.91	34.37	16	7.57	2.12507e-98	m3
BLVRA	biliverdin reductase A	150.59	139.25	175.76	177.97	161.17	198.14	176.14	112.64	48.98	58.79	36.3	3.47253e-20	m3
POLD2	DNA polymerase delta 2, accessory subunit	173.08	146.85	176.07	187.25	136.83	124	50.21	13.81	10.01	2.28	2.76	2.44553e-121	m3
SPIN1	spindlin 1	37.02	38.43	26.22	28.13	27.81	21.41	20.24	12.16	3.58	3.69	1.04	3.66087e-31	m3
PTGR1	prostaglandin reductase 1	16.98	19.55	26.11	25.79	34.31	32.8	13.36	7.75	2.17	0.26	0.53	1.57339e-72	m3
CREB3	cAMP responsive element binding protein 3	32.89	30.89	28.29	32.18	28.84	22.27	22.7	16.7	16.97	11.56	13.58	4.62329e-10	m3
EDF1	endothelial differentiation related factor 1	529.2	485.11	561.06	583.69	582.45	595.24	540.83	478.67	331.95	246.44	252.35	4.46977e-30	m3
PHYH	phytanoyl-CoA 2-hydroxylase	27.04	25.23	26.19	31.32	29.62	23.77	14.61	13.05	2.63	1.14	0.35	1.54661e-48	m3
ERLIN1	ER lipid raft associated 1	99.52	91.95	131.41	130.17	112.77	126.29	128.97	77.06	21.41	15.1	8.69	5.1886e-87	m3
EIF3A	eukaryotic translation initiation factor 3 subunit A	53.64	55.26	62.73	59.35	33.39	32.19	29.03	19.24	12.73	6	10.13	2.09775e-96	m3
BCCIP	BRCA2 and CDKN1A interacting protein	91.33	76.98	101.08	88.09	87.96	83.85	57.45	39.44	25.04	10.89	8.23	8.24714e-63	m3
MTPAP	mitochondrial poly(A) polymerase	31.74	26.38	32.33	31.5	33.44	33.86	27.05	16.1	9.79	3.51	4.04	1.66755e-33	m3
PITRM1	pitrilysin metallopeptidase 1	37.04	33.98	29.79	32.53	21.19	29.27	26.17	16.83	11.15	3.61	3.45	1.03835e-23	m3
GLRX3	glutaredoxin 3	96.08	86.38	87.79	64.7	71.19	81.54	54.47	37.92	29.05	25.43	16.29	3.00026e-28	m3
XPNPEP1	X-prolyl aminopeptidase 1	52.27	42.14	64.47	57.27	51.16	50.92	42.67	21.16	8.08	6.4	1.74	6.92767e-25	m3
TFAM	transcription factor A, mitochondrial	42.96	39.3	45.04	43.45	32.15	40.01	29.55	19.34	17.42	8.1	5.26	1.84596e-74	m3
RPL28	ribosomal protein L28	742.33	712.07	670.12	650.96	668.78	665.77	510.34	264.8	209.83	173.48	131.1	7.08991e-72	m3
RPL19	ribosomal protein L19	2609.96	2620.7	2488.09	2547.75	2239.09	2025.78	1541.5	864.37	421.36	209.45	221.54	1.60371e-158	m3
GOSR2	golgi SNAP receptor complex member 2	42.87	37.61	47.5	45.82	54.67	44.39	49.81	25.73	20.13	7.94	3.01	1.08081e-32	m3
PNPO	pyridoxamine 5'-phosphate oxidase	14.53	8.65	13.4	8.69	14.72	11.28	8.9	2.81	0.65	0.4	0.06	1.62568e-21	m3
PIGL	phosphatidylinositol glycan anchor biosynthesis class L	26.81	18.98	18.29	28.09	16.26	21.15	21.41	16.27	7.47	4.52	0.99	1.01007e-15	m3
NUP88	nucleoporin 88	49.55	38.44	47.2	44.21	50	40.21	35.41	20.51	11.78	0.84	1.63	6.16726e-20	m3
C1QBP	complement C1q binding protein	374.9	371.17	292.7	355.16	354.44	322.53	71.42	37.11	18	5.75	2.14	7.18849e-108	m3
DRG2	developmentally regulated GTP binding protein 2	32.18	34.08	30.25	27.54	23.45	16.02	17.74	9.79	12.26	8.32	3.34	1.60516e-12	m3
PSMD11	proteasome 26S subunit, non-ATPase 11	109.14	106.19	95.71	89.97	80.88	87.32	79.07	57.93	56.35	51.71	38.81	2.47986e-21	m3
MRPL27	mitochondrial ribosomal protein L27	178.67	164.15	182.15	165.76	134.48	167.9	116.77	124.53	81.96	25.44	17.81	4.19783e-62	m3
VAT1	vesicle amine transport 1	289.01	221.42	214.01	280.7	360.49	382.01	157.89	205.01	84	26.41	13.23	1.31585e-41	m3
EFTUD2	elongation factor Tu GTP binding domain containing 2	95.78	139.75	144.43	128.53	123.62	133.95	105.56	81.06	48.39	22.28	26.19	4.33242e-29	m3
YWHAE	tyrosine 3-monooxygenase/tryptophan 5-monooxygenase activation protein epsilon	239.92	270.64	226.76	233.11	211.45	184.46	120.15	105.96	77.02	45.46	54.26	5.14707e-68	m3
RANGRF	RAN guanine nucleotide release factor	86.97	89.14	79.03	65.77	72.78	77.19	52.81	50.35	43.62	15.78	7.66	6.72152e-66	m3
TMEM97	transmembrane protein 97	63.23	54.73	84.16	77.04	83.32	64.91	35.31	21.9	5.03	2.45	1.32	5.06761e-65	m3
RAB34	RAB34, member RAS oncogene family	105.03	111.48	99.8	78.16	83.22	42.27	21.61	11.18	3.09	3.19	0.92	1.16285e-110	m3
ZNF330	zinc finger protein 330	44.65	48.33	57.17	43.26	49.02	41.15	47.53	36.87	24.07	23.42	13.17	2.73753e-13	m3
RPL34	ribosomal protein L34	4122.5	3914.44	3361.25	3443.72	3224.51	3346.59	2306.93	1014.22	690.93	343.8	316.06	4.85057e-123	m3
GAR1	GAR1 ribonucleoprotein	50.22	41.14	40.59	50.56	40.33	38.17	17.8	6.1	9.14	3.77	2.91	5.02871e-65	m3
DHX15	DEAH-box helicase 15	41.45	37.06	44.5	41.43	40.06	33.06	38.37	33.96	23.81	20.49	18.21	1.08845e-25	m3
MFSD10	major facilitator superfamily domain containing 10	132.99	151.95	185.13	213.3	269.92	335.42	136.95	132.87	127.13	78.75	44.03	1.25539e-32	m3
UGDH	UDP-glucose 6-dehydrogenase	51.51	44.37	51.17	57.06	57.13	48.37	28.13	18.06	6.93	2.67	1.91	2.64198e-57	m3
CCDC34	coiled-coil domain containing 34	21.58	15.61	15.28	16.86	21.55	14.29	5.34	4.53	1.14	1.15	0	7.67026e-41	m3
ZBTB16	zinc finger and BTB domain containing 16	36.15	30.99	19.34	19.36	16.6	20.11	15.32	3.41	0.64	0.14	0.31	2.48946e-35	m3
ELP4	elongator acetyltransferase complex subunit 4	18.7	17.78	23.44	22.55	24.09	21.87	17.59	14.11	10.79	3.67	2.23	5.71915e-28	m3
MTCH2	mitochondrial carrier 2	115.97	105.99	142.36	145.89	175.64	134.49	104.22	113.83	63.58	14.97	14.26	6.92569e-70	m3
SC5D	sterol-C5-desaturase	29.95	28.77	35.87	33.53	38.67	34.61	29.7	18.45	10.54	3.9	2.82	1.83214e-16	m3
HSPA8	heat shock protein family A (Hsp70) member 8	532.05	505.37	653.45	592.92	750.58	553.56	583.7	242.7	114.57	131.38	95.45	5.61775e-67	m3
DCPS	decapping enzyme, scavenger	53.02	44.75	55.38	56.59	60.83	67.44	39.2	21.67	25.57	6.16	2.03	4.66026e-40	m3
FOXRED1	FAD dependent oxidoreductase domain containing 1	24.64	24.56	24.54	25.74	29.07	29.17	21.23	19.59	15.98	19.89	10.83	1.83281e-11	m3
TMEM109	transmembrane protein 109	66	50.68	52.73	54.7	58.67	58.77	13.53	15.79	7.78	1.86	0.78	1.56819e-134	m3
COMMD9	COMM domain containing 9	229.88	233.2	327.29	235.39	255.5	218.89	186.98	138.99	90.14	35.73	35.55	4.10059e-45	m3
ACCS	1-aminocyclopropane-1-carboxylate synthase homolog (inactive)	25.7	18.3	14.51	17.81	7.09	8.08	17.45	4.42	1.6	0.54	0.38	1.03857e-07	m3
PTPMT1	protein tyrosine phosphatase mitochondrial 1	58.83	61.35	51.98	54.61	56.51	51.74	26.31	27.79	9.98	1.56	1.11	5.53437e-61	m3
C11orf58	chromosome 11 open reading frame 58	316.09	291.4	300.6	287.67	272.01	227.45	234.74	234.11	195.79	160.44	138.27	2.02824e-25	m3
RPS13	ribosomal protein S13	2838.01	2913.61	2652.88	2496.16	2604.15	2487.92	1705.75	762.22	455.42	228.65	151.2	6.85148e-140	m3
NDUFS8	NADH:ubiquinone oxidoreductase core subunit S8	466.39	459.36	447.21	368.32	390.33	322.76	237.64	227.09	148.68	34.29	39.46	2.25934e-78	m3
COQ5	coenzyme Q5, methyltransferase	36.02	39.07	42.19	37.21	37.94	40.64	28.1	26.3	21.46	10.54	3.84	3.9429e-57	m3
MLEC	malectin	29.37	22.79	28.07	29.51	24.71	32.78	19.99	6.21	3.35	1.02	1.38	1.82243e-62	m3
ATP5F1B	ATP synthase F1 subunit beta	999.84	1082.65	1100.02	1237.79	1016.42	1085.15	944.27	739.32	654.98	554.16	417.86	4.78002e-36	m3
METAP2	methionyl aminopeptidase 2	49.99	49.83	56.05	52.95	39.19	29.41	45.74	35.71	21.26	6.17	1.93	9.79701e-34	m3
MAGOHB	mago homolog B, exon junction complex subunit	105.37	78.54	113.48	98.84	127.45	90.19	99.44	68.62	20.1	9.28	2.14	5.52565e-47	m3
ITFG2	integrin alpha FG-GAP repeat containing 2	39.07	29.94	24.83	29.24	27.66	14.51	17.12	17.44	11.34	5.19	4.12	5.34743e-40	m3
GPN3	GPN-loop GTPase 3	85.09	79.22	79.51	109.48	99.37	108.82	86.83	54.24	44.34	39.83	27.76	7.98042e-12	m3
NAA25	N-alpha-acetyltransferase 25, NatB auxiliary subunit	15.02	10	10.59	17.17	7.33	4.78	6.9	4.84	1.92	1.33	0.93	4.48089e-24	m3
CDK2AP1	cyclin dependent kinase 2 associated protein 1	37.06	40.73	57.74	47.08	103.53	80.18	40.92	17.13	4.21	1.92	1.32	5.28713e-31	m3
GTF2H3	general transcription factor IIH subunit 3	22.84	23.87	22.85	27.05	18.77	6.13	11.81	10.49	5.05	2	0.44	1.39955e-22	m3
EIF2B1	eukaryotic translation initiation factor 2B subunit alpha	68.62	75.01	70.31	57.62	59.46	73.35	55.13	44.73	28.49	12.12	7.49	3.73248e-45	m3
RFC5	replication factor C subunit 5	49.03	42.62	40.59	47.02	59.91	50.6	57.3	39.64	8.45	4.82	8.36	9.08462e-22	m3
TIMELESS	timeless circadian regulator	17.49	13.36	10.07	13.16	14.12	13.58	15.11	10.77	3.45	0.94	0.24	5.4403e-25	m3
NOP2	NOP2 nucleolar protein	40.45	29.86	31.92	36.87	25.33	32.46	12.64	6.94	4.21	3.99	2.33	4.26184e-46	m3
ACRBP	acrosin binding protein	17.24	18.31	16.75	17.68	20.22	17.62	12.53	13.15	5.76	3.81	4.71	9.1167e-11	m3
USP5	ubiquitin specific peptidase 5	22.74	24.74	15.05	18.89	21.74	11.76	9.32	11.88	4.69	0.84	1.06	2.31866e-52	m3
C12orf57	chromosome 12 open reading frame 57	248.23	185.21	192.48	224.18	136.98	151.47	116.6	54.27	21.76	6.55	2.57	1.66564e-61	m3
LDHB	lactate dehydrogenase B	1036.83	943.07	985.85	980.39	797.32	678.79	331.06	88.26	15.79	10.49	3.99	1.45375e-71	m3
CMAS	cytidine monophosphate N-acetylneuraminic acid synthetase	13.89	13.3	8.35	13.69	18.17	15.63	8.3	5.54	6.8	2.37	1.71	6.2141e-13	m3
TMEM14C	transmembrane protein 14C	217.32	184.35	162.8	212.32	169.2	177.34	126.12	102.45	60.1	28.87	15.5	1.35327e-36	m3
PAK1IP1	PAK1 interacting protein 1	30.16	26.37	32.84	27.16	26.89	22.34	11.76	7.26	2.24	1.02	0.43	5.32806e-45	m3
ASF1A	anti-silencing function 1A histone chaperone	42.73	40.26	37.59	44.81	42.23	40.67	34.04	18.27	8.39	3.51	0.7	5.29376e-74	m3
HDDC2	HD domain containing 2	81.05	98.28	77.54	73.99	85.12	52.81	51.36	65.4	44.14	22.23	11.04	3.63674e-22	m3
SRSF3	serine and arginine rich splicing factor 3	426.72	431.65	447.19	447.23	429.99	350.87	475.25	362.41	224.57	121.51	84.93	2.39769e-56	m3
MRPL18	mitochondrial ribosomal protein L18	210.44	235.69	248.5	238.75	261.84	254.45	194.29	157.88	93.79	39.86	17.61	4.8298e-73	m3
MCM3	minichromosome maintenance complex component 3	96.13	77.81	79.62	81.92	103.32	88.19	88.93	44.22	7.78	1.28	1.32	1.40334e-61	m3
RNF8	ring finger protein 8	17.12	17.86	13.4	15.55	13.02	13.45	8.44	9.78	1.57	0.34	0	3.23021e-28	m3
ASCC3	activating signal cointegrator 1 complex subunit 3	11.83	11.3	9.07	9.39	8.05	7.85	10.25	8.28	3.32	0.89	0	8.49925e-16	m3
RPS12	ribosomal protein S12	2417.93	2330.68	1866.91	1952.56	1955.99	2046.51	1234.29	462.22	205.41	84.82	34.01	8.48545e-134	m3
GMNN	geminin DNA replication inhibitor	84.49	61.91	68.79	78.44	91.04	66.1	105.53	50.93	20.1	4.77	5.44	1.20149e-24	m3
CUTA	cutA divalent cation tolerance homolog	476.19	382.12	445.02	460.96	414.75	433.36	355.63	244.9	114.99	61.04	28.1	1.30698e-107	m3
MRPL2	mitochondrial ribosomal protein L2	120.28	128.84	127.46	106.83	101.2	134.01	57.23	61.37	33.47	16.09	21.16	1.57148e-62	m3
TENT5A	terminal nucleotidyltransferase 5A	98.41	87.87	89.18	124.51	155.34	220.74	137.48	82.41	33.01	17.69	16.97	2.52867e-28	m3
HMGCS1	3-hydroxy-3-methylglutaryl-CoA synthase 1	38.36	29.56	50.4	61.24	39.36	31.02	27.11	22.26	20.55	12.42	11.88	5.21108e-29	m3
NNT	nicotinamide nucleotide transhydrogenase	38.35	35.07	32.97	32.74	29.19	29.43	22.89	18.83	11.38	6.18	3.38	1.34105e-33	m3
MRPS30	mitochondrial ribosomal protein S30	32.83	31.17	33.65	36.3	22.97	30.94	18.53	11.95	8.27	2.65	2.23	9.77405e-42	m3
HSPA9	heat shock protein family A (Hsp70) member 9	105.14	112.21	146.37	107.06	83.77	79.41	82.49	40.29	16.9	5.87	9	1.14667e-37	m3
MRPS27	mitochondrial ribosomal protein S27	42.82	35.66	34.56	39.77	29.8	23.59	24.43	14.42	10.48	1.61	0.71	1.00008e-62	m3
PFDN1	prefoldin subunit 1	102.57	88.66	88.75	86.49	86.73	80.59	63.64	51.63	33.25	18.53	8.78	6.20575e-70	m3
DROSHA	drosha ribonuclease III	24.91	20.85	17.89	16.44	16.69	23.31	18.86	15.31	8.45	7.71	4.43	4.94601e-10	m3
TARS1	threonyl-tRNA synthetase 1	84.95	71.49	74.92	70.24	91.68	62.48	83.28	45.1	22.54	20.15	5.5	1.92844e-34	m3
RAD1	RAD1 checkpoint DNA exonuclease	40.02	35.89	43.84	36.78	45.09	51.33	53.25	26.77	15.05	5.29	5.29	3.99595e-41	m3
BRIX1	biogenesis of ribosomes BRX1	61.42	52.99	53.69	59.1	58.85	57.81	42.4	26.19	9.93	2.11	0.35	1.30069e-31	m3
RAD50	RAD50 double strand break repair protein	21.81	17.96	20.32	17.75	12.5	14.77	11.84	4.33	3.85	1.15	0.83	1.18958e-27	m3
RARS1	arginyl-tRNA synthetase 1	45.15	36.05	49.41	45.34	32.91	34.94	25.04	19.13	17.69	12.45	8.98	1.04517e-40	m3
SMAD5	SMAD family member 5	32.23	23.37	24.52	24.09	15.96	10.9	26.13	13.09	4.76	5.75	2.25	2.32979e-25	m3
BNIP1	BCL2 interacting protein 1	14.13	11.77	13.25	13.88	17.6	9.3	9.84	4.11	1.09	0.39	0.22	1.24179e-26	m3
ZNF346	zinc finger protein 346	11.23	10.46	3.28	6.61	11.75	6.47	4.27	4.81	2.98	2.23	2.21	1.61584e-07	m3
TBCCD1	TBCC domain containing 1	14.41	14.39	11.79	11.29	9.23	6.61	12.03	6.89	3.97	2.26	2.07	8.67604e-37	m3
TIMMDC1	translocase of inner mitochondrial membrane domain containing 1	131.58	127.48	158.09	145.62	120.69	113.06	109.65	118.5	76.67	79.1	43.1	4.53023e-23	m3
RPL24	ribosomal protein L24	1090.33	1144.66	919.21	998.48	926.39	894.07	741.98	397.82	262.51	114.31	87.84	5.66954e-102	m3
GNB4	G protein subunit beta 4	53.01	42.05	64.2	72.37	51.46	62.07	47.19	28.93	13.06	14.72	6.39	2.09163e-31	m3
UMPS	uridine monophosphate synthetase	155.7	141.63	169.43	207.2	168.56	172.39	97.6	29.73	8.66	2.03	0.24	1.49542e-47	m3
MRPL3	mitochondrial ribosomal protein L3	140.18	118.97	168.8	154.76	146.86	116.45	64.64	31.4	6.15	3.55	0.65	2.00729e-83	m3
HEMK1	HemK methyltransferase family member 1	23.4	27.97	29.52	30.36	22.57	26.98	16.97	9.73	7.64	3.52	1.29	2.80904e-27	m3
ABHD14B	abhydrolase domain containing 14B	48.33	46.56	42.25	38.71	33.71	36.8	17.24	6.73	1.03	0.34	0	6.8744e-93	m3
SSR3	signal sequence receptor subunit 3	226.98	185.37	247.08	251.11	192.57	171.65	173.86	118.25	85.69	45.27	27.13	2.82168e-57	m3
NEK4	NIMA related kinase 4	14.28	10.61	11.32	9.9	14.85	8.24	6.88	6.86	5.58	3.04	1.73	7.39801e-09	m3
EEF1B2	eukaryotic translation elongation factor 1 beta 2	1204.08	1147.38	1138.45	1161.56	1165.16	1110.43	681.49	233.2	89.9	40.01	34.33	5.80563e-165	m3
FAHD2A	fumarylacetoacetate hydrolase domain containing 2A	37.15	32.61	29.26	33.19	37.19	28.84	27.38	13.76	8.09	2.4	0.44	3.62584e-69	m3
NCL	nucleolin	296.31	248.61	243.09	270.2	207.94	172.19	137.91	118.82	43.24	14.92	26.68	2.09748e-116	m3
MPV17	mitochondrial inner membrane protein MPV17	162.92	179.71	171.97	157.05	184.74	165.63	129.33	98.05	67.81	24.67	24.72	6.41207e-75	m3
EIF2B4	eukaryotic translation initiation factor 2B subunit delta	55.82	50.59	58.18	45.27	45.84	57.64	41.78	38.93	44.27	20.55	18.05	8.50808e-13	m3
ITGA4	integrin subunit alpha 4	135.66	90.06	81.46	109.94	70.44	66.66	54.8	24.14	6.42	1.64	1.22	3.41639e-43	m3
PSMD14	proteasome 26S subunit, non-ATPase 14	86.12	70.61	77.22	78.97	88.86	83.47	68.19	42.87	20.37	7.19	1.39	1.8875e-113	m3
RPS15	ribosomal protein S15	3049.07	3040.39	2865.76	2710.3	2538.91	2635.85	1971.23	1152.6	676.96	266.02	316.74	1.67151e-136	m3
NDUFS7	NADH:ubiquinone oxidoreductase core subunit S7	374.93	368.85	370.22	370.17	359.59	318.36	308.46	366.69	207.4	105.83	71.66	3.23795e-88	m3
MRPL19	mitochondrial ribosomal protein L19	50.56	48.54	60.99	53.38	49.43	58.55	38.71	30.53	19.33	6.53	0.3	1.8515e-27	m3
LANCL1	LanC like glutathione S-transferase 1	16.47	14.69	16.79	16.04	12.55	10.54	12.47	8.63	3.24	0.63	0	4.19276e-70	m3
WDR75	WD repeat domain 75	29.37	32.03	37.71	34.56	26.92	20.38	15.61	12.29	8.73	1.97	1.42	2.68853e-24	m3
FANCL	FA complementation group L	46.85	32.74	36.42	42.22	36.41	40.26	35.87	24.64	10.13	2.64	1.54	1.47582e-58	m3
CCT4	chaperonin containing TCP1 subunit 4	100.59	93.89	96.82	87.28	108.31	88.98	56.71	38.4	24.5	14.7	8.44	1.52768e-88	m3
PDCL3	phosducin like 3	87.04	101.54	92.28	76.04	85.62	64.19	35.33	21.02	12.74	6.69	5.09	1.26023e-49	m3
HSPE1	heat shock protein family E (Hsp10) member 1	464.54	389.63	496.88	453.97	498.05	414.46	252.62	111.39	39.92	19.61	10.2	8.92583e-80	m3
UXS1	UDP-glucuronate decarboxylase 1	37.6	39.57	45.72	49.86	44.55	49.73	39.49	38.2	22.55	14.41	4.69	1.88249e-31	m3
TAF1B	TATA-box binding protein associated factor, RNA polymerase I subunit B	29.67	35.69	29.73	23.37	15.39	20.25	21.16	25.37	9.26	5.5	0.73	3.5149e-15	m3
NOL10	nucleolar protein 10	11.16	15.35	12.59	14.91	13.14	7.08	5.89	4.37	3.73	1.19	0.44	1.95992e-20	m3
GORASP2	golgi reassembly stacking protein 2	68.12	72.04	55.03	86.02	123.35	113.01	31.48	25	16.64	12.95	6.81	2.06982e-55	m3
CEBPZ	CCAAT enhancer binding protein zeta	23.32	24.73	23.86	19.6	16.82	18.54	21.81	17.03	14.26	10.37	7.46	2.07825e-15	m3
SRSF7	serine and arginine rich splicing factor 7	399.75	402.12	441.32	396.77	459.1	391.35	620.27	286.93	119.95	53.7	73.37	7.78487e-51	m3
PNO1	partner of NOB1 homolog	12.47	15.22	17.35	15.97	16.33	13.4	12.94	5.43	2.45	1.26	0.6	1.49298e-38	m3
DHCR24	24-dehydrocholesterol reductase	51.69	47.18	72.97	86.23	77	66.85	50.07	24.14	5.62	1.14	0.4	2.75499e-71	m3
GPX7	glutathione peroxidase 7	58.77	64.55	71.45	73.82	62.82	68.7	58.95	34.73	12.08	5.59	2.25	8.4583e-65	m3
CACYBP	calcyclin binding protein	236.89	208.04	225.84	220.2	225.35	187.69	180.37	131.86	80.4	48.52	58.02	5.77903e-48	m3
MRPL37	mitochondrial ribosomal protein L37	110.93	89.14	104.28	96.05	143.06	111.74	49.7	45.5	20.03	6.59	2.05	2.86908e-51	m3
RPL22	ribosomal protein L22	442.24	450.99	438.64	412.91	382.68	373.16	304.27	119.24	49.97	10.34	5.41	1.61289e-126	m3
PARK7	Parkinsonism associated deglycase	390.51	433.18	474.07	414.51	449.64	441.93	395.41	353.21	252.57	141.75	107.19	5.19798e-53	m3
MECR	mitochondrial trans-2-enoyl-CoA reductase	44.02	49.96	46.7	56.58	32.68	30.53	18.91	1.85	1.97	1.47	0	1.74364e-31	m3
ATP5PB	ATP synthase peripheral stalk-membrane subunit b	426.69	391.95	498.79	392.88	431.44	497.99	372.91	381.51	352.63	295.47	202.9	8.57407e-26	m3
SCAMP3	secretory carrier membrane protein 3	102.65	104.48	135.56	109.54	124.92	109.64	60.48	62.91	59.52	14.33	10.83	1.65014e-74	m3
LAMTOR2	late endosomal/lysosomal adaptor, MAPK and MTOR activator 2	376.42	336.45	449.94	426	433.83	406.56	360.83	380.28	273.88	196.63	208.32	2.2851e-22	m3
MAD2L2	mitotic arrest deficient 2 like 2	56.77	67.79	64.78	69.06	85.4	70.47	38.88	45.58	24.87	16.67	10.13	1.71735e-24	m3
UCHL5	ubiquitin C-terminal hydrolase L5	68.78	71.75	75.85	86.81	78.67	58.28	58.42	44.21	38.37	35.82	32.14	4.04477e-32	m3
WARS2	tryptophanyl tRNA synthetase 2, mitochondrial	14.35	13.17	12.38	7.61	10.75	10.47	11.96	6.47	1.67	0.7	0	5.07478e-38	m3
MRPS15	mitochondrial ribosomal protein S15	183.17	116.78	169.27	184.1	157.77	178.77	156.08	125.58	63.08	20.05	7.83	7.86734e-46	m3
AIRIM	AFG2 interacting ribosome maturation factor	19.36	14.56	10.95	11.67	8.58	11.37	4.88	6.14	4.88	0.55	0.8	8.10854e-11	m3
MTR	5-methyltetrahydrofolate-homocysteine methyltransferase	12.73	12.03	10.42	9.32	9.19	8.08	19.6	8.76	1.75	1.61	0.08	1.37218e-59	m3
GPR89A	G protein-coupled receptor 89A	23.15	26.16	21.16	23.86	19.48	17.8	21.41	14.74	12.11	2.68	3.68	3.81142e-27	m3
P3H1	prolyl 3-hydroxylase 1	16.84	17.72	9.84	15	14.7	11.96	8.78	7.51	3.49	2.16	2.75	2.43008e-17	m3
EBNA1BP2	EBNA1 binding protein 2	97.42	103.25	118.67	100.05	92.4	66.64	37.72	23.07	13.83	9	1.83	2.67167e-76	m3
ERI3	ERI1 exoribonuclease family member 3	44.21	49.54	50.39	39.82	42.91	34.19	26.68	12.91	6.87	1.46	0.49	1.51183e-65	m3
AKR1A1	aldo-keto reductase family 1 member A1	237.14	240.7	290.43	281.17	301.4	234.6	166.65	141.25	107.39	39.1	39.65	2.01663e-20	m3
DPH5	diphthamide biosynthesis 5	17.55	13.55	15.23	14.82	11.2	8.81	3.49	3.62	1.91	1.28	0	4.75059e-27	m3
DARS2	aspartyl-tRNA synthetase 2, mitochondrial	11.87	11.46	13.4	11.25	10.53	10.25	11.89	11.14	4.38	1.23	1.44	1.22711e-29	m3
STMN1	stathmin 1	914.96	851.78	650.25	698.22	792.6	579.17	604.32	446.57	154.1	11.54	10.14	1.17064e-65	m3
PPP1R8	protein phosphatase 1 regulatory subunit 8	26.61	24.38	28.62	32.76	29.99	31.23	20	20.12	11.62	12.44	9.28	4.5059e-15	m3
MESD	mesoderm development LRP chaperone	39.51	35.54	43.53	38.24	40.41	35.84	29.31	19.82	12.52	5.21	5.61	1.94212e-69	m3
RCN2	reticulocalbin 2	16.71	8.95	4.73	6.17	5.29	8.77	3.23	3.31	1.96	0.65	1.04	2.35662e-19	m3
IFT46	intraflagellar transport 46	17.78	10.98	11.24	11.37	17.41	7	10.06	4.93	3.73	1.27	1.34	1.62725e-24	m3
RPS25	ribosomal protein S25	3196.21	3041.12	2769.02	2886.02	2537.62	2350.24	1642.96	846.07	489.83	272.63	274.1	1.83127e-139	m3
FASTKD2	FAST kinase domains 2	20.09	28.38	23.2	24.31	22.41	11.07	13.05	4.19	3.15	0.7	0.05	2.80406e-53	m3
HMGN3	high mobility group nucleosomal binding domain 3	319.98	278.46	351.31	319	306.31	266.86	143.85	55.36	14.04	4.35	1.86	2.29075e-111	m3
RAB32	RAB32, member RAS oncogene family	54.61	58.36	72.24	75.63	86.05	128.64	74.29	29.62	25.53	25.87	11.3	3.19025e-42	m3
VAMP8	vesicle associated membrane protein 8	1742.81	1990.26	1961.17	2178.68	2404.06	2453.95	1496.87	955.8	323.12	88.83	40.55	1.14893e-138	m3
RPN2	ribophorin II	456.86	454.08	540.74	543.15	540.06	468.61	354.65	248.64	104.83	45.59	35.01	5.93676e-93	m3
MFSD1	major facilitator superfamily domain containing 1	215.42	232.92	221.09	275.28	372.96	389.69	137.66	99.53	80.55	114.81	48.19	1.11634e-41	m3
UCHL3	ubiquitin C-terminal hydrolase L3	88.82	103.43	117.52	106.03	116.21	109.54	73.66	77.92	50.03	13.91	11.84	7.13818e-72	m3
LDAH	lipid droplet associated hydrolase	12.86	13.47	15.8	15.84	9.22	11.11	12.31	5.65	0.57	0.99	0	1.30885e-29	m3
CPSF3	cleavage and polyadenylation specific factor 3	39.01	38.01	40.06	39.53	36.15	31.26	26.33	25.23	13.68	6.6	2.51	4.11215e-68	m3
HEATR1	HEAT repeat containing 1	7	7.02	8.58	8.57	9.88	11.89	7.28	4.82	3.3	0.28	0	7.83847e-14	m3
CTNNAL1	catenin alpha like 1	41.52	46.45	51.74	68.06	70.71	57.45	21.41	11.14	3.27	0.29	0.89	1.41123e-60	m3
DYNC2I2	dynein 2 intermediate chain 2	13.41	10.78	8.26	10.07	16.29	9.6	7.74	8.59	4.29	1.13	0.39	1.65986e-27	m3
PTPA	protein phosphatase 2 phosphatase activator	68.64	62.8	41.25	41.96	30.6	46.5	26.79	36.91	24.86	13.65	7.99	1.23264e-14	m3
NDUFA8	NADH:ubiquinone oxidoreductase subunit A8	163.99	140.97	154.92	140.02	156.72	155.45	121.91	79.84	54.61	38.54	12.58	7.80559e-94	m3
HDHD3	haloacid dehalogenase like hydrolase domain containing 3	17.03	15.08	14.97	13.47	17.31	17.83	8.53	10.03	8.76	5.36	2.66	5.82326e-10	m3
ALG2	ALG2 alpha-1,3/1,6-mannosyltransferase	30.28	30.57	24.37	30.04	47.61	38.2	8.76	8.96	5.84	1.8	1.43	1.49629e-40	m3
DNAL1	dynein axonemal light chain 1	7.08	6.27	6.59	6.87	12.16	8.5	4.32	2.42	1.71	0.34	0.17	2.55297e-10	m3
ACOT2	acyl-CoA thioesterase 2	12.26	15.81	6.92	12.87	15.58	12.69	5.72	5.28	2.84	0.53	0.14	5.0062e-19	m3
SLIRP	SRA stem-loop interacting RNA binding protein	870.96	807.42	937.27	746.6	782.58	750.4	590.32	582.12	325.86	172.36	195.13	6.43219e-51	m3
ALDH6A1	aldehyde dehydrogenase 6 family member A1	24.55	19.97	22.42	29.55	31.11	25.32	15.69	8.88	4.63	2.73	1.25	2.52929e-44	m3
COQ6	coenzyme Q6, monooxygenase	33.88	34.48	36.74	23.15	27.77	37.6	25.71	15.09	6.16	2.99	3.59	4.93546e-29	m3
SUPT7L	SPT7 like, STAGA complex subunit gamma	19.57	18.17	18.74	15.79	26.61	20.15	20.49	13.9	9.82	13.27	3.58	2.60317e-28	m3
TMEM214	transmembrane protein 214	9.12	11.35	7.55	8.27	5.55	12.24	8.06	6.16	5.27	3.7	2.44	9.79456e-10	m3
FAM98A	family with sequence similarity 98 member A	19.01	17.84	21.2	21.03	11.84	11.89	6.5	5.92	4.57	2.5	1.56	3.4657e-70	m3
BCL11A	BCL11 transcription factor A	158.49	197.47	137.37	138.46	127.7	175.92	167.32	79.51	31.19	4.12	3.76	3.14529e-64	m3
IDE	insulin degrading enzyme	20.44	21.02	25.86	23.94	19.54	18.38	33.05	10.95	9.86	9.68	3.5	1.72812e-23	m3
TCTN3	tectonic family member 3	36.56	33.46	39.25	40.98	37.53	22.95	9.81	4.37	0.63	1.27	0.1	2.98217e-25	m3
GOT1	glutamic-oxaloacetic transaminase 1	18.65	14.72	22.04	21.55	14.53	17.11	14.43	9.37	5.67	1.26	0.14	3.22784e-24	m3
CAAP1	caspase activity and apoptosis inhibitor 1	30.39	20.68	24.02	26.51	25.33	31.97	20.8	7.77	3.59	3.2	0.37	1.13862e-47	m3
MRPS14	mitochondrial ribosomal protein S14	88.34	74.79	97.79	84.94	99.45	112.57	78.75	79.07	34.42	16.55	26.48	7.56134e-56	m3
GORAB	golgin, RAB6 interacting	9.86	9.73	10.16	13.39	11.2	17.54	12.95	6.36	2.1	1.53	0.34	7.941e-24	m3
ACAT2	acetyl-CoA acetyltransferase 2	168.29	139.11	244.8	243.5	206.01	196.72	152	74.89	54.43	13.08	14.3	2.18397e-60	m3
TCP1	t-complex 1	165.75	148.7	154.5	153.12	136.14	124.79	121.72	109.94	65.4	54.02	45.81	8.73161e-45	m3
PDZD11	PDZ domain containing 11	25.74	25.61	25.53	24.68	26.2	22.65	19.46	20.54	17.38	17.27	7.82	3.31592e-06	m3
SLC10A7	solute carrier family 10 member 7	10.97	11.18	9.01	14.93	17.84	11.11	9.39	3.62	2.38	0.51	0	1.04422e-23	m3
NUDCD1	NudC domain containing 1	21.98	19.58	19.47	17.9	16.17	13.93	5.93	5.9	1.48	0.67	0.1	5.9687e-58	m3
DNAJC15	DnaJ heat shock protein family (Hsp40) member C15	55.45	57.1	48.93	53.04	57.96	39.87	39.21	23.8	11.05	4.37	1.17	2.46773e-25	m3
UFM1	ubiquitin fold modifier 1	72.98	70.71	100.87	75.68	90.41	117.27	80.8	66.63	66.52	47.18	33.59	9.6863e-15	m3
ALG5	ALG5 dolichyl-phosphate beta-glucosyltransferase	95.9	96.86	142.41	113.1	140.39	118.95	77.52	42.21	24.66	4.41	1.98	7.34207e-74	m3
SIL1	SIL1 nucleotide exchange factor	108.75	110.85	132.63	171.27	172.02	126.62	106.32	62.24	50.23	22.35	3.35	6.22995e-94	m3
ARL1	ADP ribosylation factor like GTPase 1	37.33	44.04	54.9	49.76	45.49	54.55	34.78	19.27	12.82	5.49	1.87	6.17109e-53	m3
RNF170	ring finger protein 170	14.39	15.09	13.37	16.54	79.88	15.52	15.85	10.35	9.53	8.07	2.96	2.22182e-07	m3
UBIAD1	UbiA prenyltransferase domain containing 1	18.43	15.62	15.74	15.34	10.07	9.42	5.69	6.76	5.65	2.39	1.67	3.27535e-19	m3
ZNF706	zinc finger protein 706	179.48	177	174.61	166.11	180.11	164.12	125.22	151.59	116.38	60.06	32.76	5.46847e-66	m3
COIL	coilin	17.5	16.74	18.8	14.55	13.01	17.8	16.87	13.03	11.7	6.26	7.52	1.02413e-15	m3
CLCC1	chloride channel CLIC like 1	27.21	17.67	28.38	28.69	22.41	25.32	26.02	14.01	6.24	3.09	1.3	2.999e-20	m3
RPL21	ribosomal protein L21	5546.94	5253.56	4752.7	5122.22	5040.14	4837.06	3818.89	2087.9	1162.94	578.44	460.69	5.95555e-124	m3
MTERF4	mitochondrial transcription termination factor 4	29.59	28.3	22.45	27.69	24.62	23.39	27.27	18.57	23.64	10.33	10.75	3.48759e-06	m3
MRPS2	mitochondrial ribosomal protein S2	52.11	39.87	44.4	41.99	32.41	16.61	10.48	7.4	4.1	2.39	0.31	1.15882e-84	m3
RPL5	ribosomal protein L5	4011.62	3981.42	3655.6	3802.6	3366.47	3002.44	2407.56	1035.04	581.22	175.23	67.7	3.08861e-103	m3
TRMT13	tRNA methyltransferase 13 homolog	12.39	13.33	14.26	14.51	9.79	12.46	11.86	4.69	8.04	3.79	3.03	4.80099e-06	m3
RPAP2	RNA polymerase II associated protein 2	21.39	19.51	14.87	22.28	15.39	20.24	19.41	9.22	8.01	4.31	1.43	7.59434e-17	m3
CBX3	chromobox 3	151.03	150.69	150.21	155.38	147.42	159.56	166.32	150.09	109.24	107.96	102.11	3.43475e-10	m3
HNRNPA2B1	heterogeneous nuclear ribonucleoprotein A2/B1	192.94	187.11	183.29	172.36	182.33	146.31	162.22	168.68	134.17	124.78	76.57	5.68172e-32	m3
HYCC1	hyccin PI4KA lipid kinase complex subunit 1	12.89	8.84	15.57	13.73	9.02	12.5	12.6	11.82	6.9	6.02	3.25	9.39855e-07	m3
ARL4A	ADP ribosylation factor like GTPase 4A	35.1	41.03	45.75	44.65	20.23	24.5	51.36	14.94	6.83	3.07	3.03	2.10634e-27	m3
MRM2	mitochondrial rRNA methyltransferase 2	31.63	37.35	35.49	27.65	32.65	30.58	22.5	15.79	6.51	3.4	2.78	6.23415e-59	m3
RBM19	RNA binding motif protein 19	14.57	11.82	13	10.75	11.2	12.04	10.8	9.22	2.7	0.92	0.23	6.62156e-37	m3
DDX39A	DExD-box helicase 39A	251.76	253.38	248.35	233.75	261.81	232.61	247.47	233.22	126.71	78.22	96.98	9.67376e-41	m3
SPRYD7	SPRY domain containing 7	7.6	4.5	7.27	9.34	7.1	12.44	2.61	4.76	0.92	0.78	0.2	6.13896e-22	m3
TSFM	Ts translation elongation factor, mitochondrial	49.37	45.88	43.84	47.38	43.81	39.07	31.68	17.51	14.15	9.78	7.66	2.42273e-28	m3
PFDN5	prefoldin subunit 5	1300.96	1377.62	1275	1212	1238.63	1384.79	1088.21	875.44	639.79	603.96	585.24	1.09972e-29	m3
TUBA1B	tubulin alpha 1b	2186.12	2102.63	1877.11	2118.96	2316.34	1999.8	1869.52	1991.66	915.4	372.34	398.37	4.76617e-62	m3
NDUFAF4	NADH:ubiquinone oxidoreductase complex assembly factor 4	55.4	65.06	65.31	56.17	36.79	30.96	27.91	14.18	2.18	3.14	0.78	3.01955e-38	m3
METTL8	methyltransferase 8, methylcytidine	13.78	11.37	14.06	11.47	18.25	14.28	5.88	0.98	3.17	0.11	0.01	3.62785e-15	m3
CKS2	CDC28 protein kinase regulatory subunit 2	811.83	606.61	625.27	645.55	509.14	358.18	342.16	455.85	227.31	37.12	66.66	1.27522e-57	m3
CHD6	chromodomain helicase DNA binding protein 6	45.3	43.36	38.95	32.78	26.85	32.12	32.32	26.01	20.24	13.98	5.54	3.90613e-09	m3
SRSF6	serine and arginine rich splicing factor 6	70.97	78.32	78.51	83.02	68.91	66.9	65.33	34.88	28.35	18.95	20.64	5.31592e-50	m3
CSE1L	chromosome segregation 1 like	44.78	44.99	45.31	33.8	38.89	33.08	31.95	30.44	17.98	10.19	14.97	1.12844e-40	m3
MTRR	5-methyltetrahydrofolate-homocysteine methyltransferase reductase	20.47	14.95	17.63	25.06	18.13	15.08	16.17	11.73	6.6	1.24	0.56	5.31442e-32	m3
PEPD	peptidase D	53.78	51.62	77.62	71.2	58.63	68.4	35.91	13.99	3.7	1.83	1.03	7.79443e-62	m3
MCEE	methylmalonyl-CoA epimerase	66.87	55.68	62.6	75.92	65.26	73.8	53.88	27.3	17.01	6.91	7.2	6.63005e-43	m3
MPHOSPH10	M-phase phosphoprotein 10	22.49	23.51	27.02	25.75	25.29	16.57	13.43	7.21	5.59	2.65	3.07	5.13365e-32	m3
MRS2	magnesium transporter MRS2	17.96	17.24	21.26	12.88	15.43	15.69	7.79	8.01	3.58	2.12	0.44	2.20171e-73	m3
SNRPC	small nuclear ribonucleoprotein polypeptide C	295.1	272.37	313.41	313.2	314.53	282.52	191.9	174.93	95.52	42.24	37.32	5.08628e-76	m3
SERPINB6	serpin family B member 6	117.06	132.25	120.66	118.03	132.84	109.79	96.45	80.52	50.68	13.4	6.56	1.00726e-72	m3
RPS10	ribosomal protein S10	1682.88	1597.93	1428.78	1351.06	1512.8	1449.72	980.6	560.85	355.23	160.17	190.03	4.71264e-116	m3
GLO1	glyoxalase I	58.46	56.36	59.99	42.46	57.99	41.66	35.48	21.84	12.9	3.97	3.05	5.92985e-55	m3
RIOK1	RIO kinase 1	26.43	20.53	25.62	24.19	24.94	18.16	17.42	15.54	13.13	4.17	3.15	1.57534e-10	m3
EEF1E1	eukaryotic translation elongation factor 1 epsilon 1	156.11	163.88	208.12	192.33	198.58	206.52	142.65	127.56	58.65	16.58	2.24	3.20656e-40	m3
GOT2	glutamic-oxaloacetic transaminase 2	77.57	71.61	63.5	72.04	58.64	58.52	49.46	41.5	25.51	5.87	0.61	9.20364e-68	m3
UPF3B	UPF3B regulator of nonsense mediated mRNA decay	19.47	14.28	16.53	18.56	18.76	12.16	16.23	14.05	12.5	7.73	7.8	1.33967e-13	m3
SEPTIN6	septin 6	77.95	77.18	41.89	66.49	52.6	72	43.81	34.82	33.54	23.82	19.46	7.54482e-33	m3
DMAC2L	distal membrane arm assembly component 2 like	46.38	35.24	37.15	47.01	32.44	35.03	38.52	25.7	15.02	9.66	9.9	3.85502e-20	m3
MRPS7	mitochondrial ribosomal protein S7	102.04	100.83	106.21	107.06	125.4	100.3	72.69	47.99	34.37	7.74	5.24	1.3184e-67	m3
MIF4GD	MIF4G domain containing	126.7	194.36	186.43	210.45	238.81	255.7	140.35	64.24	28.18	11.21	10.67	2.3887e-86	m3
MSTO1	misato mitochondrial distribution and morphology regulator 1	44.1	48.56	41.76	54.72	60.32	54.6	19.45	11.56	7.01	5.32	2.39	3.17818e-54	m3
PPDPF	pancreatic progenitor cell differentiation and proliferation factor	12.02	12.52	9.28	11.65	13.38	15.5	6.4	7.09	8.52	2.25	0.34	1.05259e-08	m3
POLR1B	RNA polymerase I subunit B	26.47	18.98	19.53	12.57	12.02	10.83	11.95	3.69	2.52	0.02	0	8.31911e-30	m3
RPL23	ribosomal protein L23	1294.9	1251.62	1110.09	1117.61	1013.58	1001.69	647.45	433.59	314.66	118.36	122.54	1.5199e-169	m3
ATG4C	autophagy related 4C cysteine peptidase	18.66	17.82	20.05	16.82	27.03	15.29	12.24	4.9	3.13	4.89	1.83	3.56333e-19	m3
SNRPD2	small nuclear ribonucleoprotein D2 polypeptide	1353.2	1294.85	1296.48	1222.62	1317.12	1160.19	690.02	515.87	265.48	76.06	62.51	2.41822e-121	m3
SNRPB	small nuclear ribonucleoprotein polypeptides B and B1	472.68	464.42	440.15	501.94	524.52	459.77	436.36	389.1	227.59	176.35	174.9	5.42595e-39	m3
AP5S1	adaptor related protein complex 5 subunit sigma 1	10.12	13.02	9.13	9	11.87	14.41	8.28	8.42	5.31	2.86	1.3	2.27753e-44	m3
SNRPB2	small nuclear ribonucleoprotein polypeptide B2	118.1	129.17	138.05	137.16	154	172.95	127.47	108.96	68.75	68.57	29.01	1.80465e-34	m3
ITPA	inosine triphosphatase	78.48	58.23	73.11	85.39	72.09	60.44	29.93	21.09	11.69	3.79	3.28	1.05737e-66	m3
MRPS26	mitochondrial ribosomal protein S26	10.47	14.71	8.01	13	12.96	14.94	3.69	8.7	1.91	0	0	3.35871e-21	m3
EIF2S2	eukaryotic translation initiation factor 2 subunit beta	59.71	60.83	66.58	61.82	69.83	70.09	57.38	55.62	40.64	25.6	24.7	1.72045e-39	m3
ERGIC3	ERGIC and golgi 3	227.23	255.21	260.16	267.48	287.27	376.56	236.47	163.28	112.99	98.61	73.86	2.06818e-46	m3
PSMB2	proteasome 20S subunit beta 2	107.22	88.31	95.95	95.48	107.32	96.68	89.97	90.04	52.23	47.75	37.13	7.60083e-24	m3
UROD	uroporphyrinogen decarboxylase	263.64	185.26	220.53	216.78	161.79	181.31	119.12	114.35	110.08	60.54	51.04	5.17435e-39	m3
PCID2	PCI domain containing 2	53.02	40.13	41.81	37.05	34.71	42.27	33.8	18.33	10.96	1.66	6.34	4.40898e-38	m3
UBA2	ubiquitin like modifier activating enzyme 2	13.31	12.13	13.93	9.48	11.85	14.32	11.19	5.13	3.26	2.46	0.55	2.39345e-09	m3
COX6B1	cytochrome c oxidase subunit 6B1	1873.11	1474.46	1348.68	1577.08	1488.62	1660.71	1231.75	1113.38	1030.67	1024.76	903.56	4.96139e-11	m3
PRMT1	protein arginine methyltransferase 1	190.83	206.4	179.57	174.13	127.36	151.02	50.15	42.03	20.29	7.59	11.44	3.88542e-88	m3
ASL	argininosuccinate lyase	34.93	22.74	38.89	40.75	62.72	52.01	29.85	34.43	26.31	20.75	16.65	1.02934e-12	m3
TRAP1	TNF receptor associated protein 1	58.15	48.05	52.38	54.43	52.64	49.4	21.95	7.19	4.85	2.77	1.7	1.62169e-97	m3
DNAJC8	DnaJ heat shock protein family (Hsp40) member C8	152.61	149.58	145.65	152.36	150.02	126.33	138.03	127.31	93.97	80.48	69.97	8.85059e-20	m3
UXT	ubiquitously expressed prefoldin like chaperone	351.01	372.54	353.95	370.72	343.38	340.8	335.63	294.37	182.27	142.58	133.81	3.9275e-40	m3
KTN1	kinectin 1	49.17	57.6	41.56	61.56	41.97	46.01	28.28	23.48	26.8	16.41	9.53	2.74259e-15	m3
TIMM8A	translocase of inner mitochondrial membrane 8A	13.56	15.35	13.2	15.66	15.81	12.2	5.82	5.87	1.43	0.55	0.41	1.75971e-22	m3
COX7C	cytochrome c oxidase subunit 7C	973.55	861.51	873.13	1030.83	980.07	1056.74	801.65	671.81	491.57	232.62	64.41	1.3447e-69	m3
EMC1	ER membrane protein complex subunit 1	18.5	12.85	16.47	18.71	11.52	20.23	8.32	6.28	2.59	0.84	0.51	6.89173e-32	m3
METTL16	methyltransferase 16, N6-methyladenosine	12.14	10.39	13.43	11.49	6.69	14.34	7.77	4.73	3.41	0.51	1.11	8.20845e-23	m3
ECHS1	enoyl-CoA hydratase, short chain 1	165.55	157.3	185.49	179.54	171.16	156.56	70.25	55.23	32.94	7.96	9.25	7.17099e-113	m3
SEM1	SEM1 26S proteasome subunit	712	731.62	829.71	772.3	844.39	804.68	481.45	402.92	221.02	48.95	11.71	9.27591e-98	m3
MPST	mercaptopyruvate sulfurtransferase	67.29	63.7	54.18	62.09	76.66	71.83	31.51	32.49	26.48	22.04	15.09	3.42251e-26	m3
EMC4	ER membrane protein complex subunit 4	188.53	184.32	218.75	180.98	195.04	203.24	160.41	158.32	104.96	71.63	81.63	2.18376e-30	m3
ATP6V1F	ATPase H+ transporting V1 subunit F	532.52	526.42	616.22	575.95	626.21	591.77	474.79	471.36	406.1	262.7	279.01	7.30085e-27	m3
MRPS12	mitochondrial ribosomal protein S12	94.05	102.83	111.77	107.32	105.55	95.21	59.49	50.7	23.92	6.66	4.91	1.22562e-66	m3
MTX2	metaxin 2	35.69	31.8	36.42	34.58	40.47	39.56	17.84	12.61	5.72	4.25	0.76	8.01486e-101	m3
HAT1	histone acetyltransferase 1	81.8	65.19	77.86	81.37	84.55	75.77	78.66	74.57	37.99	26.22	26.24	4.67173e-28	m3
SNRPN	small nuclear ribonucleoprotein polypeptide N	65.11	61.17	57.76	54.85	46.04	33.58	17.62	10.65	0.77	2.54	0.8	7.41579e-31	m3
ICE2	interactor of little elongation complex ELL subunit 2	27.55	26.26	33.25	22.85	27.1	24.18	25.71	12.49	7.85	4.97	2.09	3.84368e-32	m3
IVD	isovaleryl-CoA dehydrogenase	92.33	83.63	77.55	69.86	49.55	47.7	45.99	37.31	16.8	28.44	7.95	9.4667e-17	m3
SUMF2	sulfatase modifying factor 2	116.61	104.92	139.28	139.92	136.06	121.2	97.8	33.11	12.36	7.34	2.81	3.12788e-128	m3
SERGEF	secretion regulating guanine nucleotide exchange factor	35.89	28.22	26.68	27.71	27.95	31.99	20.05	20.11	4.8	3.68	1.64	1.53786e-47	m3
DCTD	dCMP deaminase	39.65	32.91	28.42	31.43	27.74	32.21	15.13	17.11	3.59	1.34	0	3.97704e-49	m3
MPDU1	mannose-P-dolichol utilization defect 1	93.7	86.54	72.13	97.1	122.73	102	59.36	62.11	31	15.33	8.37	1.71803e-49	m3
PUS7L	pseudouridine synthase 7 like	25.63	19.15	20.36	21.95	15.71	12.47	20.32	13.12	9.32	7.07	4.25	2.89104e-13	m3
KRI1	KRI1 homolog	16.48	17.03	12.29	12.75	12.4	9.39	6.25	9.91	4.58	1.67	2.09	8.65608e-22	m3
ILF3	interleukin enhancer binding factor 3	46.68	48.41	47.41	37.99	48.83	44.19	33.41	18.91	11.53	3.04	4.34	4.56851e-40	m3
ERMARD	ER membrane associated RNA degradation	7.41	9.21	11.72	8.99	12.65	8.89	7.11	11.44	3.58	2.03	0.26	6.45722e-20	m3
ECSIT	ECSIT signaling integrator	40.73	38.92	30.93	31.06	33.59	28.37	10.65	15.14	10.06	2.7	3.1	1.79718e-24	m3
THEM6	thioesterase superfamily member 6	10.41	8.92	9.27	7.89	12.01	7.15	3.82	3.5	0.85	0.27	0	2.13286e-25	m3
RPL36	ribosomal protein L36	2340.98	2375.77	2119.44	2045.37	1967.1	1853.07	964.78	546.33	256.39	65.61	88.94	3.1465e-107	m3
LSM7	LSM7 homolog, U6 small nuclear RNA and mRNA degradation associated	377.06	374.4	343.64	366.62	442.49	468.86	192.32	140.97	75.58	31.63	28.05	7.45296e-109	m3
MTRES1	mitochondrial transcription rescue factor 1	25.85	26.89	26.86	22.79	24.87	19.34	15.61	17.56	11.82	3.12	1.24	9.22169e-57	m3
NDUFA10	NADH:ubiquinone oxidoreductase subunit A10	80.45	92.79	91.36	81.47	96.59	79.69	54.15	40.48	44.53	29.57	25.12	1.3853e-43	m3
LSM4	LSM4 homolog, U6 small nuclear RNA and mRNA degradation associated	92.65	89.21	69.28	133.99	139.14	188.38	65.34	40.87	31.23	5.68	1.58	9.16111e-38	m3
EXOSC2	exosome component 2	35.2	31.34	29.83	43.57	16.93	24.35	18.62	13.82	4.5	0.84	0.78	4.47646e-42	m3
POMT1	protein O-mannosyltransferase 1	20.21	25.96	54.11	19.77	22.96	12.42	20.42	21.43	11.02	7.7	9.18	0.00180456	m3
METTL26	methyltransferase like 26	163.37	152.17	171.46	151.02	206.1	139.97	48.79	50.74	26.7	14.07	10.67	6.9015e-64	m3
TMEM160	transmembrane protein 160	23.03	9.94	13.48	13.01	17.62	17.6	17.83	11.14	3.57	4.32	2.15	1.93878e-10	m3
MTRFR	mitochondrial translation release factor in rescue	29.42	29.25	22.33	25.41	21.09	19.53	17.64	17.85	17.15	7.38	8.17	8.07281e-21	m3
NOL11	nucleolar protein 11	33.31	33.13	21.95	35.19	21.35	18.38	19.23	12.05	9.88	2.15	4.03	1.21254e-20	m3
AAR2	AAR2 splicing factor	25.71	21.73	21.73	21.94	20.54	17.78	16.69	11.82	6.94	5.17	1.51	6.65879e-65	m3
ZNF141	zinc finger protein 141	9.63	9.06	9.83	12.12	4.62	9.47	17.81	5.88	2.6	2.91	1.54	5.98274e-13	m3
GINS2	GINS complex subunit 2	32.12	34.48	27.37	27.8	50	55.52	44.49	16.92	2.71	0.7	0.08	1.09731e-45	m3
COX7B	cytochrome c oxidase subunit 7B	462.75	392.19	483.46	454.75	553.01	512.53	468.98	410.41	338.43	339.22	256.59	7.19757e-07	m3
ABCB7	ATP binding cassette subfamily B member 7	29.04	27.74	20.53	30.22	16.95	27.65	19.18	12.72	7.32	4.19	1.81	1.01546e-28	m3
HACL1	2-hydroxyacyl-CoA lyase 1	27.69	26.04	24.24	19.32	24.63	21.82	16.03	20.23	17.79	5.4	5.98	4.3987e-18	m3
TUBG1	tubulin gamma 1	58.53	45.37	43.21	43.86	56.06	30.05	23.1	42.59	18.6	7.14	1.34	7.13528e-60	m3
RPL27	ribosomal protein L27	1826.87	1803.73	1948.72	1722.61	1632.56	1670.24	1288.51	1222.37	975.56	652.59	191.97	3.30466e-80	m3
THOC6	THO complex subunit 6	92.14	94.39	93.12	102.1	111.01	116.69	95.43	67.63	32.33	4.44	4.41	4.0687e-83	m3
MCCC2	methylcrotonyl-CoA carboxylase subunit 2	19.9	23.01	20.65	18.58	15.63	13.19	7.2	4.57	2.52	0.18	0.41	2.93727e-36	m3
ZSCAN5A	zinc finger and SCAN domain containing 5A	27.94	26.51	28.86	18.46	27.18	22.16	13.6	10.39	1.86	0.31	0.77	8.27486e-23	m3
SNRPA1	small nuclear ribonucleoprotein polypeptide A'	112.43	122.61	124.02	121.85	116.39	100.67	94.25	72.72	40.77	8.27	12.43	7.7505e-60	m3
FBXW9	F-box and WD repeat domain containing 9	17.82	17.16	18.26	11.9	14.29	17.56	4.01	2.51	0.6	0	0	3.92268e-128	m3
LRRC41	leucine rich repeat containing 41	39.89	35.31	33.88	35.4	38.62	36.44	15.06	14.78	12.9	5.91	2.67	1.7183e-43	m3
DHX30	DExH-box helicase 30	24.37	22.6	22.87	15.52	16.63	17.64	14.64	16.19	10.4	5.38	3.72	3.86748e-20	m3
NUP210	nucleoporin 210	16.51	16.76	14.82	17.28	18.91	19.49	13.75	13.28	4.82	1.14	1.39	3.96956e-38	m3
ENOSF1	enolase superfamily member 1	39.35	25.89	28.97	40.78	46.03	51.61	38.43	15.6	5.93	2.51	0.61	1.78437e-21	m3
ARFIP2	ADP ribosylation factor interacting protein 2	26	25.9	27.58	28.02	38.21	31.51	11.89	20.87	9.44	6.66	6.91	1.08799e-18	m3
RRP8	ribosomal RNA processing 8	20.11	26.56	28.36	33.77	28.03	22.54	26.23	17.3	17.23	5.95	9.19	5.5502e-13	m3
PTCD3	pentatricopeptide repeat domain 3	137.9	82.17	117.55	89.01	58.19	61.43	65.06	49.38	38.68	8.92	7.23	1.89788e-19	m3
IMMT	inner membrane mitochondrial protein	57.7	53.08	50.16	55.15	41	33.28	47.97	22.13	16.83	5.29	5.97	7.04293e-55	m3
MRPL35	mitochondrial ribosomal protein L35	80.78	66.16	78.92	67.81	86.82	66.19	54.26	48.04	22.45	12.07	2	6.79247e-65	m3
RAN	RAN, member RAS oncogene family	913	851.46	957.41	853.58	978.21	946.04	623.4	599.82	305.04	103.15	93.07	1.64196e-113	m3
MYBBP1A	MYB binding protein 1a	20.68	21.87	18.86	17.15	12.26	7.86	8.04	4.29	1.35	1.17	0.3	2.28334e-38	m3
RPA1	replication protein A1	115.07	107.24	106.6	100.45	157.22	122.13	126.55	86.88	39.33	18.56	23.77	3.43663e-52	m3
TMEM128	transmembrane protein 128	35.39	35.13	39.97	38.51	41.37	46.18	28.81	25	14.76	12.23	9.59	4.50361e-34	m3
SEC61G	SEC61 translocon subunit gamma	576.32	533.23	605.32	661.69	759.94	694.34	498.34	350.17	235.37	149.53	51.98	5.08291e-49	m3
GRSF1	G-rich RNA sequence binding factor 1	9.19	15.91	6.83	13.33	10.9	8.36	6.77	3.73	4.43	2.13	1.55	6.35506e-17	m3
ZRANB2	zinc finger RANBP2-type containing 2	83.06	85.2	79.9	81.08	72.06	74.88	92.48	66.53	63.05	56.91	58.49	7.29792e-09	m3
RIDA	reactive intermediate imine deaminase A homolog	28.71	22.71	30.2	19.89	15.2	21.94	10.33	6.21	3.96	3.25	2.7	3.06499e-20	m3
ERAL1	Era like 12S mitochondrial rRNA chaperone 1	55.25	57.84	52.92	53	39.71	50.24	45.89	19.97	10.48	1.32	1.37	1.48554e-50	m3
DPH2	diphthamide biosynthesis 2	22.71	18.86	15.81	15.36	19.51	9.91	7.32	1.24	0.94	0.28	0	6.32735e-34	m3
TOE1	target of EGR1, exonuclease	23.15	19.46	16.82	18.58	16.06	11.91	14.74	11.24	4.12	2.39	1.94	3.62705e-23	m3
NASP	nuclear autoantigenic sperm protein	180.49	164.44	153.35	150.38	114.98	138.86	182.68	129.47	29.36	20.62	7.95	4.25529e-40	m3
MUTYH	mutY DNA glycosylase	32.22	28.42	27.36	19.4	21.48	5.2	8.95	10.36	5.47	1.61	0.5	2.35374e-25	m3
CTNNBL1	catenin beta like 1	110.57	73.19	64.53	79.8	69.84	53.2	60.48	45.07	46.37	34.95	15.99	5.53102e-44	m3
SPART	spartin	98.84	97.24	119.02	132.71	113.37	131.71	107.03	59.95	42.05	30.56	28.6	2.82358e-32	m3
RFC3	replication factor C subunit 3	25.11	17.57	23.27	17.19	21.39	19.31	15.69	12.52	4.66	2.19	1.92	1.6397e-23	m3
TCEAL4	transcription elongation factor A like 4	103.67	95.53	131.36	125.71	103.33	115.72	83.74	31.86	7.93	4.62	2.08	5.73302e-69	m3
BEX1	brain expressed X-linked 1	240.52	142.08	422.65	508.23	972.91	1170.91	406.53	199.22	53.02	7.38	2.86	5.38122e-58	m3
PDE6B	phosphodiesterase 6B	16.87	19.15	19.59	16.27	8.64	13.39	10.91	5.57	1.01	0	0	2.79915e-33	m3
RLIG1	RNA 5'-phosphate and 3'-OH ligase 1	29.19	30.85	35.69	43.43	48.31	55.57	71.79	24.89	5.83	0.51	0.43	1.92509e-47	m3
LARS1	leucyl-tRNA synthetase 1	80.81	73.66	87.31	84.55	64.05	55.44	50.1	24.62	15.73	2.44	2.46	1.48782e-73	m3
ERG28	ergosterol biosynthesis 28 homolog	67.8	62.38	98.79	106.29	102.73	99.16	74.26	41.2	16.12	5.68	4.19	1.19931e-91	m3
COX16	cytochrome c oxidase assembly factor COX16	154.3	147.11	160.17	156.05	146.31	127.73	80.5	36.3	18.24	9.77	2.15	5.07515e-65	m3
EIF2S1	eukaryotic translation initiation factor 2 subunit alpha	124.64	109.51	151.25	115.9	132.99	140.7	113.71	53.56	31.59	8.45	8.72	5.44011e-54	m3
ELP3	elongator acetyltransferase complex subunit 3	23.5	27.48	28.12	38.4	33.71	38.93	34.04	21.91	7.52	5.22	1.81	3.45885e-13	m3
IER3IP1	immediate early response 3 interacting protein 1	27.6	19.81	34.19	32.88	32.07	45.06	28.26	22.51	9.84	3.79	0.58	3.9241e-67	m3
GSTM1	glutathione S-transferase mu 1	25.91	25.05	27.46	21.32	0.6	0.34	79.41	0.22	0	0	0	5.45794e-14	m3
PPHLN1	periphilin 1	103.79	97.82	91.56	118.7	92.2	104.87	97.23	99.48	60.11	55.7	43.06	4.43197e-18	m3
YWHAQ	tyrosine 3-monooxygenase/tryptophan 5-monooxygenase activation protein theta	388.63	343.46	362.38	340.92	387	326.52	345.71	260.93	99.48	63.17	54.79	3.99226e-61	m3
TIMM17A	translocase of inner mitochondrial membrane 17A	64.78	63.95	97.72	81.61	82.06	73.76	49.16	42.68	30.4	19.73	19.47	5.95512e-36	m3
RPS15A	ribosomal protein S15a	975.62	956.49	764.18	822.09	724.21	726.33	587.19	358.76	194.04	107.17	61.01	1.93303e-128	m3
YARS1	tyrosyl-tRNA synthetase 1	58.06	52.52	51.42	56.54	53.51	39.98	26.82	17.36	4.61	2.38	2.65	6.04888e-51	m3
GNL2	G protein nucleolar 2	40.59	45.07	37.53	36.51	40.38	32.24	33.78	21.56	19.89	12.64	11.83	3.85871e-26	m3
TPGS2	tubulin polyglutamylase complex subunit 2	94.85	90.18	71.48	86.27	88.69	102.82	62.99	47.53	21.43	16.58	8.31	1.58007e-41	m3
TIMM10	translocase of inner mitochondrial membrane 10	141.24	131.6	119.37	132.91	134.82	185	111.97	95.15	38.52	6.15	5.04	1.37891e-46	m3
NREP	neuronal regeneration related protein	49.86	60.16	39.49	58.17	41.12	32.68	34.05	17.98	4.44	0.53	0.46	4.48053e-56	m3
WDR36	WD repeat domain 36	14.66	10.53	15.17	16.35	9.76	7.17	12.35	7.33	1.93	1.5	0.12	2.55784e-31	m3
MTO1	mitochondrial tRNA translation optimization 1	29.93	30.41	29.83	31.11	37.6	28.64	30.4	11.55	10.41	6.31	2.25	2.16463e-35	m3
SYNCRIP	synaptotagmin binding cytoplasmic RNA interacting protein	31.46	34.42	37.01	34.39	27.94	22.08	15.24	9.17	4.5	2.58	2.25	5.02949e-84	m3
NAT10	N-acetyltransferase 10	21.99	20.47	17.26	18	17.79	11.81	9.04	4.85	2.45	0.89	0.82	6.97266e-56	m3
ATP5MC2	ATP synthase membrane subunit c locus 2	1484.37	1500.47	1322.85	1208.4	1149.88	1164.13	763.09	602.68	343.3	168.8	183.85	3.60708e-163	m3
CDK4	cyclin dependent kinase 4	325.24	318.23	323	346.16	289.83	270.49	180.72	75.86	12.82	8.49	3.7	3.00638e-116	m3
TSPAN31	tetraspanin 31	41.93	40.8	51.46	54.48	50.63	63.31	39.14	21.07	23.88	13.41	13.24	9.59741e-21	m3
HNRNPA1	heterogeneous nuclear ribonucleoprotein A1	1458.28	1481.68	1170.78	1287.98	1384.8	906.37	663.78	458.72	207.61	179.78	101.25	1.09999e-55	m3
LTV1	LTV1 ribosome biogenesis factor	27.23	34.08	53.32	41.57	46.61	34.36	17.25	7.76	3.63	1.72	1.15	1.88146e-68	m3
PRADC1	protease associated domain containing 1	29.23	18.73	23.66	30.8	45.29	38.96	13.72	19.22	8	0.55	0.44	1.69845e-30	m3
CCT7	chaperonin containing TCP1 subunit 7	295.28	319.73	331.5	312.11	216.29	226.31	170.07	104.33	55.9	34.54	25.21	7.53183e-90	m3
MPHOSPH6	M-phase phosphoprotein 6	65.84	56.5	75.15	71.4	67.29	70.06	43.25	60.92	20.32	9.33	1.05	5.65387e-55	m3
COG2	component of oligomeric golgi complex 2	15.91	13.13	16.01	12.82	13.55	9.39	8.73	9.7	4.95	1.33	0.05	8.2379e-76	m3
MRPS9	mitochondrial ribosomal protein S9	39.89	32.6	34.93	35.08	21.9	22.22	12.85	9.2	7.4	0.67	0	1.24952e-49	m3
PWP1	PWP1 homolog, endonuclein	68.01	68.78	78.5	63.92	50.96	48.39	38.33	30.53	25.91	12.19	12.06	2.79979e-32	m3
VPS36	vacuolar protein sorting 36 homolog	27.97	29.88	26.23	25.51	17.94	22.04	31.32	18.64	18.63	13.69	11.93	4.57569e-08	m3
RNASEH2B	ribonuclease H2 subunit B	77.43	83.31	87.28	88.88	93.57	104.5	82.49	38.94	10.65	1.96	5.87	3.20973e-40	m3
SUCLA2	succinate-CoA ligase ADP-forming subunit beta	59.6	45.84	40.25	43.73	41.4	31.3	28.88	27.51	16.34	6.85	2.72	2.42315e-57	m3
NUDT15	nudix hydrolase 15	18.73	13.53	14.55	11.31	10.74	9.39	9.43	4.95	1.67	0.96	1.15	2.47741e-37	m3
ZDHHC4	zinc finger DHHC-type palmitoyltransferase 4	57.19	57.72	54.14	46.61	50.25	72.39	58.87	30.49	15.54	6.8	2.03	4.25628e-51	m3
BZW2	basic leucine zipper and W2 domains 2	108.48	96.03	100.01	103.01	96.99	71.8	68.32	21.77	4.18	1.96	2.47	9.49276e-120	m3
TBRG4	transforming growth factor beta regulator 4	48.56	43.98	53.71	40.7	41.53	37.43	21.73	19.93	14.72	3.13	6.17	8.34174e-24	m3
DDX56	DEAD-box helicase 56	62.68	57.45	71.04	60.28	52.34	51.9	40.01	27.65	18.36	7.27	8.11	9.02657e-89	m3
TTC5	tetratricopeptide repeat domain 5	19.6	17.31	24.57	21.2	17.98	18.46	13.48	14.16	12.38	4.16	3.96	1.2374e-14	m3
SRSF1	serine and arginine rich splicing factor 1	194.84	174.7	156.39	192.08	170.58	168.14	131.48	148.09	95.1	88.4	87.99	2.26331e-18	m3
ACTL6A	actin like 6A	194.02	139.45	163.3	228.94	277.72	81.67	219.34	85.28	36.71	8.87	6.07	1.28979e-11	m3
NDUFB5	NADH:ubiquinone oxidoreductase subunit B5	155.52	114.45	148.58	295.94	128.89	145.27	131.57	83.22	110.88	49.45	29.9	4.99515e-14	m3
MRPL47	mitochondrial ribosomal protein L47	46.6	58.74	48.29	49.46	47.86	44.3	59.62	40.12	30	23.87	10.5	3.05664e-33	m3
EPRS1	glutamyl-prolyl-tRNA synthetase 1	27.28	27.19	32.55	32.04	33.39	24.1	24.85	15.86	7.65	2.21	0.72	2.52431e-70	m3
VPS45	vacuolar protein sorting 45 homolog	20.53	21.66	16.33	18.32	12.99	14.59	10.11	8.07	3.88	1.22	0.59	1.12796e-33	m3
SMPD4	sphingomyelin phosphodiesterase 4	27.93	23.86	23.75	21.11	19.21	19.12	19.74	16.89	13.94	5.99	3.36	2.55805e-09	m3
WDR33	WD repeat domain 33	40.23	40.69	46.92	40.52	34.81	32.27	33.8	39.67	31.81	25.7	25.36	6.65407e-06	m3
IMP4	IMP U3 small nucleolar ribonucleoprotein 4	95.95	87.17	101.91	91.36	87.16	107.76	76.49	46.94	23.79	10.53	13.93	4.56084e-35	m3
NIPSNAP3A	nipsnap homolog 3A	128.03	130.42	120.1	150.24	114.36	103.87	73.43	45.65	25.27	11.82	5.03	6.13677e-128	m3
ODF2	outer dense fiber of sperm tails 2	26.27	22.26	23.85	18.34	16.05	21.1	24.69	16.46	10.37	4.13	6.85	5.5109e-30	m3
TEX10	testis expressed 10	16.6	18.02	14.96	13.44	13.76	9.58	7.79	5.22	2.98	1.64	1.54	3.15794e-71	m3
MRPL50	mitochondrial ribosomal protein L50	12.89	17.6	15.21	13.67	13.73	11.01	8.76	11.08	5.57	1.57	1.57	3.64752e-47	m3
PSMB7	proteasome 20S subunit beta 7	384.27	433.61	545.39	528.6	608	612.73	562.42	313.21	176.04	115.55	85.76	1.53417e-71	m3
XPA	XPA, DNA damage recognition and repair factor	20.71	18.45	18.67	18.9	27.46	28.33	9.98	6.48	5.5	4.33	0.79	2.58824e-25	m3
NCBP1	nuclear cap binding protein subunit 1	36.57	39.68	36.48	35.8	35.91	32.74	37.33	24.95	19.6	7.99	10.96	1.08047e-55	m3
RPL35	ribosomal protein L35	2482.68	2445.71	2330.98	2370.75	2024.08	1719	1462.2	666.83	314.54	86.23	73.64	1.64207e-100	m3
DMAC1	distal membrane arm assembly component 1	89.18	91.59	86.18	94.18	111.55	115.55	71.61	74.05	32.31	16.33	7.67	2.29287e-34	m3
GRHPR	glyoxylate and hydroxypyruvate reductase	101.62	93.27	86.96	88.58	66.81	67.46	55.32	49.5	44.75	32.77	19.09	1.14448e-26	m3
HINT2	histidine triad nucleotide binding protein 2	70.39	57.07	52.57	57.44	51.36	70.05	14.19	21.48	5.67	0.72	0.83	8.52265e-18	m3
RPS6	ribosomal protein S6	4966.44	5236.94	4373.95	4404.96	4012.91	3844.76	2245.53	829.98	370.22	208.43	141	4.9928e-167	m3
PPIL1	peptidylprolyl isomerase like 1	28.78	24.72	27.33	30.51	30.83	23.72	20.45	11.64	2.15	1.4	0.66	7.53054e-58	m3
TMEM14B	transmembrane protein 14B	239.14	243.78	259.5	251.17	253.93	290.26	192.73	143.88	120.14	92.62	89.12	6.16501e-31	m3
UQCC2	ubiquinol-cytochrome c reductase complex assembly factor 2	154.45	144.53	146.27	164.49	136.62	119.72	95.93	66.84	15.27	0.74	2.43	1.45065e-43	m3
CCDC90B	coiled-coil domain containing 90B	56.77	56.41	57.95	57.52	59.25	46.81	43.36	45.77	41.6	40.29	32.63	0.000328898	m3
MRPL15	mitochondrial ribosomal protein L15	110.88	99.54	109.7	96.51	84.79	78.55	41.71	22.22	8.64	5.26	0.62	1.14007e-66	m3
GGH	gamma-glutamyl hydrolase	120.28	124.79	144.02	131.75	161.86	127.87	110.62	113.4	39.24	15.29	12.09	9.41011e-28	m3
DCUN1D5	defective in cullin neddylation 1 domain containing 5	61.26	47.38	56.01	64.49	88.77	66.95	23.57	21.72	12.56	13.28	4.74	2.63754e-28	m3
SLC37A4	solute carrier family 37 member 4	17.67	14.9	15.95	15.64	16.93	14.02	11.39	6.87	3.52	1.72	1.54	3.86466e-49	m3
RPLP1	ribosomal protein lateral stalk subunit P1	7296.71	6507.95	6571.14	6707.92	7673.43	8421.83	6805.93	3013.44	1469.4	439.14	358.94	1.8285e-109	m3
TUBGCP4	tubulin gamma complex associated protein 4	15.36	17.63	13.57	12.74	10.62	14.38	13.43	5.44	0.85	0.11	0.38	2.66961e-18	m3
RMDN3	regulator of microtubule dynamics 3	16.52	10.19	13.1	12	14.78	7.29	7.95	7.88	4.26	1.61	0.84	7.00039e-24	m3
ADCY3	adenylate cyclase 3	24.83	12.19	17.75	16.55	13.32	15.59	5.24	1.5	1.37	0.4	0	6.33633e-10	m3
THUMPD2	THUMP domain containing 2	12.3	15.96	22.25	17.84	10.21	9.25	26.08	12.59	1.61	0.32	0	8.16367e-17	m3
SLC5A6	solute carrier family 5 member 6	25.85	25.72	19.78	21.53	11.39	15.17	9.41	3.95	2.93	1.47	1.13	3.15271e-49	m3
ATRAID	all-trans retinoic acid induced differentiation factor	272.29	256.88	317.86	279.47	358.08	355.03	208.11	178.81	115.4	51.21	35.55	5.09321e-115	m3
LRPPRC	leucine rich pentatricopeptide repeat containing	36.68	26.2	20.15	24.29	26.13	23.02	9.05	2.77	1.99	0.53	0.41	1.59798e-34	m3
RPS24	ribosomal protein S24	3296.53	3200.96	3016.26	2951.75	3159.26	3128.4	2343.79	930.19	467.85	181.66	107.54	1.30423e-157	m3
ATIC	5-aminoimidazole-4-carboxamide ribonucleotide formyltransferase/IMP cyclohydrolase	86.13	79.54	65.86	81.47	49.58	44.24	28.99	4.54	1.48	3.1	0	6.15012e-45	m3
SMARCAL1	SWI/SNF related, matrix associated, actin dependent regulator of chromatin, subfamily a like 1	18.24	17.23	12.1	13.69	13.58	9.91	11.18	7.33	5.68	2.61	2.28	1.18602e-34	m3
METTL5	methyltransferase 5, N6-adenosine	99.93	86.74	87.89	98.13	70.49	61.49	54.73	47.45	41.28	24.95	6.05	1.9482e-63	m3
FASTKD1	FAST kinase domains 1	21.35	18.76	23.48	21.4	14.55	24.69	17.22	4.84	2.74	1.11	0.64	1.50161e-44	m3
IDH1	isocitrate dehydrogenase (NADP(+)) 1	66.95	95.33	105.86	95.18	87.49	85.89	67.98	44.16	43.63	39.01	26.62	2.90319e-43	m3
OLA1	Obg like ATPase 1	70.8	83.46	68.4	66.88	54.63	41.01	50.89	28.72	8.39	4.81	0.71	2.87821e-61	m3
WDR12	WD repeat domain 12	69.09	80.32	89.22	87.76	88.68	78.33	24.37	8.38	4.77	1.55	1.03	6.32286e-26	m3
INTS14	integrator complex subunit 14	36.52	29.58	39	32.56	25.08	37.48	20.84	7.92	5.3	2.02	0.96	2.48204e-45	m3
COPS4	COP9 signalosome subunit 4	46.74	51.15	52.48	58.24	48.15	57.96	47.39	38.94	27.04	12.43	6.6	4.26232e-33	m3
SEC31A	SEC31 homolog A, COPII coat complex component	90.06	69.82	92.17	92.7	86.97	103.61	88.49	59.54	40.24	20.81	15.67	4.62358e-55	m3
RAP1GDS1	Rap1 GTPase-GDP dissociation stimulator 1	12.26	12.73	11.96	10.94	11.85	14.01	9.49	9.85	4.45	1.98	3.12	1.44758e-08	m3
NUP54	nucleoporin 54	26.89	32.46	26.59	21.79	18.46	27.79	18.94	14.46	12.91	6.45	4	1.29016e-28	m3
PPA2	inorganic pyrophosphatase 2	300.75	273.85	330.49	337.56	287.58	275.69	190.58	131.01	100.16	50.89	18.45	1.6937e-86	m3
CASP6	caspase 6	97.52	102.59	108.15	97.82	66.77	84.9	49.81	21.74	7.94	6.64	1.71	1.29316e-80	m3
HADH	hydroxyacyl-CoA dehydrogenase	74.58	63.89	70.33	65.11	59.82	53.27	64.82	42.41	11.96	1.17	1.28	2.01191e-68	m3
SLC39A8	solute carrier family 39 member 8	13.84	10.06	8.15	11.86	16.65	17.06	11.77	4.52	0.38	0.07	0	1.28989e-42	m3
YARS2	tyrosyl-tRNA synthetase 2	27.6	27.28	26.02	28.62	23.83	16.73	13.15	11.64	4.94	1.96	1.21	8.21401e-27	m3
SINHCAF	SIN3-HDAC complex associated factor	50.56	54.59	39.79	48.59	38.24	36.14	31.15	27.81	14.91	10.57	11.46	2.2471e-57	m3
ZCRB1	zinc finger CCHC-type and RNA binding motif containing 1	121.15	108.08	101.4	115.84	100.47	89.74	94.55	70.42	48.38	44.99	33.67	7.71081e-54	m3
TMEM19	transmembrane protein 19	18.8	19.3	15.33	14.13	20.79	21.6	7.06	4.49	4.89	3.15	0.85	1.86926e-08	m3
SNRPF	small nuclear ribonucleoprotein polypeptide F	339.94	308.69	353.66	375.87	374.87	336.07	289.63	193.84	76.99	11.15	5.76	2.11503e-111	m3
MMAB	metabolism of cobalamin associated B	119.01	109.33	168.71	148.64	140.99	119.52	66.32	35.78	15.83	6.74	0.35	4.17501e-66	m3
TARBP2	TARBP2 subunit of RISC loading complex	35.51	37.36	27.53	35.49	31.17	21.05	9.51	7.9	1.24	1.31	0.33	1.07588e-41	m3
NABP2	nucleic acid binding protein 2	30.08	28.25	26.89	27.72	28.21	26.19	23.63	20.57	8.68	2.35	0.35	1.31018e-27	m3
ESYT1	extended synaptotagmin 1	44.62	34.78	31.35	37.82	33.58	28.72	39.56	22.68	21.82	17.12	9.75	1.45552e-22	m3
ESD	esterase D	217.45	232.32	233.41	212.31	195.12	156.89	132.77	99.62	68.71	42.44	14.67	3.0334e-88	m3
SLC38A6	solute carrier family 38 member 6	10.08	5.38	10.88	9.89	19.42	13.49	8.13	2.68	4.17	3.85	0	1.70116e-15	m3
WDR89	WD repeat domain 89	10.89	10.04	12.43	13.58	12.65	4.22	4.15	2.84	1.19	0	0.06	4.09446e-33	m3
FBLN5	fibulin 5	16.31	7.51	6.79	16.26	9.83	20.46	18.09	6.51	1.04	0.57	0.22	3.4121e-55	m3
SERF2	small EDRK-rich factor 2	3419.87	3231.74	4490.81	4985.18	5722.19	7393.03	4810.23	3923.03	3160.25	2851.91	2125.65	3.32318e-18	m3
GTF2A2	general transcription factor IIA subunit 2	231.7	216.63	236.75	290.35	243.62	281.6	244.88	159.52	132.82	88.17	54.97	8.03635e-38	m3
ETFA	electron transfer flavoprotein subunit alpha	189.2	170.54	212.86	192.47	204.2	177.4	128.97	88.54	71.79	23.09	29.1	3.29427e-59	m3
HMG20A	high mobility group 20A	31.27	31.05	41.74	37.08	22.17	21.45	22.83	22.83	15	6.85	7.89	6.1641e-16	m3
TSPAN3	tetraspanin 3	172.78	174.02	180.26	170.55	153.24	135.61	81.05	23.17	7.89	3.65	3.36	1.5679e-74	m3
SKIC8	SKI8 subunit of superkiller complex	141.95	136.46	188.02	187.67	167.64	198.86	170.19	101.55	60.24	20.49	16.55	2.1664e-62	m3
MAN2C1	mannosidase alpha class 2C member 1	34.76	42.01	37.7	37.48	31.37	35.48	25.51	20.06	28.05	21.27	10.93	9.17661e-06	m3
FTO	FTO alpha-ketoglutarate dependent dioxygenase	37.94	36.26	37.81	35.66	33.04	30.7	35.54	24.55	10.86	2.09	0.71	6.61964e-87	m3
RPS2	ribosomal protein S2	1132.81	1123.05	927.84	989.47	956.2	853.38	556.42	250.23	158.49	49.99	39.55	3.50948e-143	m3
NDUFB10	NADH:ubiquinone oxidoreductase subunit B10	210.6	220.47	221.49	251.4	327.54	328.45	211.47	216.88	150.29	106.76	90.15	2.14426e-29	m3
NOB1	NIN1 (RPN12) binding protein 1 homolog	50.24	52.94	41.54	34.33	26.75	15.48	10.46	3.62	1.51	1.2	0	1.31844e-88	m3
SCRN2	secernin 2	31.84	24.79	30.58	33	32.33	26.67	12.29	16.79	6.89	6.76	5.96	2.76277e-22	m3
OSBPL1A	oxysterol binding protein like 1A	41.98	36.7	45.82	41.02	43.96	41.55	58.28	26.46	7.58	2.75	1.02	5.72233e-35	m3
TP53	tumor protein p53	26.78	25.83	21.68	23.42	16.78	13.64	9.9	5.92	3.15	1.06	2.05	6.02426e-13	m3
FN3KRP	fructosamine 3 kinase related protein	26.94	25.57	26.47	19.93	24.57	25.62	21.8	23.14	6.94	0.87	0.5	1.61256e-39	m3
ELAC1	elaC ribonuclease Z 1	18.03	13.2	10.88	13.57	11.58	14.84	8.38	3.22	1.52	0.37	0	2.33337e-41	m3
TXNL4A	thioredoxin like 4A	43.96	35.06	38.29	46.12	50.53	54.47	25.78	23.34	13.8	7.65	7.35	8.32304e-27	m3
SLC39A3	solute carrier family 39 member 3	45.43	27.16	15.25	32.59	21.3	20.79	13.58	13.17	9.95	2.61	1.72	2.09317e-45	m3
PFKL	phosphofructokinase, liver type	96.31	76.69	66.27	79.52	89.46	90.71	49.28	64.15	51.05	31.99	32.46	7.03775e-06	m3
DUS3L	dihydrouridine synthase 3 like	9.27	7.98	7.03	7.25	8.02	13.63	5.85	4.58	5.75	0	1.58	4.65322e-11	m3
SOD1	superoxide dismutase 1	296.82	256.05	220.2	246.56	211.74	203.36	123.58	91.41	44.25	35.32	18.28	1.18397e-81	m3
SAE1	SUMO1 activating enzyme subunit 1	59.74	51.2	48.32	51.9	65.83	70.76	66.68	45.89	21.15	8.35	14.32	1.31402e-31	m3
PSMB6	proteasome 20S subunit beta 6	336.69	343.62	404.03	308.26	298.66	309.39	242.36	292.82	237.17	138.71	102.67	2.42967e-30	m3
RPL13A	ribosomal protein L13a	3438.08	3449.38	2978.38	3085.25	2761.45	2681.34	1412.97	798.67	382.05	190.82	159.54	5.33809e-159	m3
RPL11	ribosomal protein L11	1788.55	1854.14	1659.09	1556.21	1410.47	1432.32	1246.62	611.88	287.41	117.89	73.9	7.07508e-193	m3
ITGB3BP	integrin subunit beta 3 binding protein	63.98	55.88	54.78	44.99	59.63	55.65	38.85	36.13	23.62	16.04	7.35	6.80291e-12	m3
SERBP1	SERPINE1 mRNA binding protein 1	129.86	145.69	151.75	133.5	121.29	94.56	73.66	65.21	38.84	28.29	32.4	3.21538e-83	m3
PRKACB	protein kinase cAMP-activated catalytic subunit beta	43.92	31.32	31.02	38.91	25.4	31.8	19.13	15.81	3.29	0.95	0.02	5.3804e-53	m3
PIGK	phosphatidylinositol glycan anchor biosynthesis class K	55.05	46.92	63.64	75.27	66.82	65.96	66.09	40.87	23.61	18.72	3.46	3.41384e-39	m3
RPS8	ribosomal protein S8	2130.22	2062.53	2077.07	1951.54	1749.97	1667.75	1062.86	522.53	318.33	72.06	46.83	2.39887e-144	m3
UCK2	uridine-cytidine kinase 2	21.4	25.73	32.45	31.34	29.55	27.36	19.5	13.31	0.74	0.19	0	1.17474e-37	m3
TMCO1	transmembrane and coiled-coil domains 1	233.48	228.22	297.68	286.09	308.08	300.91	251.89	184.75	148.38	153.29	110.83	1.77488e-23	m3
MGST3	microsomal glutathione S-transferase 3	176.36	191.25	190.58	180.41	196.99	232.62	114	147.47	61.08	49.94	20.74	6.28562e-59	m3
UFC1	ubiquitin-fold modifier conjugating enzyme 1	233.88	220.85	231.71	244.09	246.67	288.83	218.55	201.75	102.96	73.35	80.95	7.66425e-48	m3
SDHC	succinate dehydrogenase complex subunit C	202.28	199.2	214.52	240.07	236.84	252.29	202.33	195.33	162.88	170.03	101.84	2.23874e-07	m3
MRPL24	mitochondrial ribosomal protein L24	74.86	86.49	106.81	80.58	95.14	57.55	34.17	12.31	5.54	1.31	1.44	7.55679e-82	m3
TARS2	threonyl-tRNA synthetase 2, mitochondrial	33.06	26.82	28.21	25.76	19.64	23.13	13.2	10.64	11.14	3.88	1.28	1.66718e-39	m3
MRPL9	mitochondrial ribosomal protein L9	105.48	99.39	96.38	89.1	87.41	79.81	62.64	45.39	23.51	12.65	1.28	8.34427e-128	m3
GOLPH3L	golgi phosphoprotein 3 like	23.52	20.66	23.97	24.86	14.71	23.83	15.66	10.75	2.7	0.42	0.46	3.58529e-23	m3
INTS7	integrator complex subunit 7	23.48	17.24	20.15	20.17	19.75	17.85	13.73	15.93	4.6	0.57	0.95	6.94812e-61	m3
HAX1	HCLS1 associated protein X-1	79.44	71.17	88.31	79.15	80.21	73.81	64.34	75.47	71.76	50.02	49.86	1.88669e-07	m3
CREB3L4	cAMP responsive element binding protein 3 like 4	13.26	13.75	10.78	10.58	16.51	12.95	15.38	6.69	1.1	0.13	0	6.42265e-36	m3
ILF2	interleukin enhancer binding factor 2	237.22	230.01	207.21	193.28	218.34	182.17	162.31	99.88	44.54	20.2	8.75	4.57111e-161	m3
SCCPDH	saccharopine dehydrogenase (putative)	35.76	34.33	27.88	34.61	43.26	36.47	10.13	4.94	4.27	8.39	0.4	1.41493e-77	m3
ACP1	acid phosphatase 1	201.96	186.25	207.97	186.14	207.03	234.99	161.99	139.91	75.79	21.25	23.82	6.43634e-68	m3
SNAP47	synaptosome associated protein 47	33.33	32.85	40.12	38.66	40.43	42.18	24.72	22.46	16.08	14.89	4.57	1.73033e-22	m3
NVL	nuclear VCP like	30.12	27.16	34.35	35.59	28.3	17.38	29.36	20.14	11.82	3.9	0.45	2.7591e-41	m3
PARP1	poly(ADP-ribose) polymerase 1	81.07	88.47	62.1	63.48	44.45	33.7	27.81	18.49	6.96	1.46	3.93	2.83744e-65	m3
PDIA6	protein disulfide isomerase family A member 6	393.56	397.77	492.51	479.69	583.6	605.76	150.99	64.71	18.86	11.31	8.37	4.5987e-104	m3
CHAC2	ChaC glutathione specific gamma-glutamylcyclotransferase 2	8.51	5.43	10.63	8.75	7.97	12.62	5.22	3.21	0.85	2.84	0.44	3.05925e-17	m3
RPS27A	ribosomal protein S27a	1956.89	2022.13	1784.28	1683.51	1597.18	1556.46	1136.43	560.63	321.64	158	223.58	1.32399e-112	m3
WDPCP	WD repeat containing planar cell polarity effector	9.33	10.49	9.17	9.93	7.73	15.98	8.36	5.84	6.33	3.02	1.43	3.52771e-09	m3
SNRPG	small nuclear ribonucleoprotein polypeptide G	641.12	684.8	602.67	659	782.78	756.85	678.88	552.46	376.82	200.42	193.76	1.67965e-34	m3
MRPS5	mitochondrial ribosomal protein S5	49.28	51.95	48.49	60.66	62.45	51.8	43.99	24.26	14.54	15.6	7.83	7.74962e-38	m3
TPRKB	TP53RK binding protein	196.82	184.74	200.2	177.36	163.5	192.91	240.07	146.82	82.53	70.16	36.41	5.36924e-32	m3
RABL2A	RAB, member of RAS oncogene family like 2A	8.54	8.74	15.24	9.63	12.29	13.81	5.07	5.48	8.64	4.69	3.74	2.28883e-06	m3
POLR2D	RNA polymerase II subunit D	45.05	44.13	47.13	36.73	36.82	35.84	42.63	28.72	17.69	4.81	10.6	2.92159e-38	m3
CDCA7	cell division cycle associated 7	172.13	166.55	146.76	154.06	131.51	101.53	136.13	59.17	7.94	1.56	0.2	1.11594e-67	m3
PHOSPHO2	phosphatase, orphan 2	7.89	4.76	8.2	8.15	11.87	5.61	8.13	2.74	2.61	0.69	1.1	3.65428e-10	m3
HSPD1	heat shock protein family D (Hsp60) member 1	172.14	155.89	143.77	148.22	123.08	95.54	70.88	56.26	29.19	11.91	10.13	1.09738e-61	m3
COPS7B	COP9 signalosome subunit 7B	30.7	29.63	22.36	27.34	21.62	23.79	19.52	20.18	9.44	6.97	7.4	1.6741e-28	m3
TAMM41	TAM41 mitochondrial translocator assembly and maintenance homolog	21.91	22.71	14.79	15.17	12.76	12.7	11.07	7.11	4.29	0	0	3.47353e-53	m3
CNOT9	CCR4-NOT transcription complex subunit 9	44.11	50.73	43.5	42.85	48.2	52.36	40.5	32.07	17.73	10.35	13.44	1.27799e-45	m3
GMPPA	GDP-mannose pyrophosphorylase A	48.05	49.55	51.31	51.08	62.17	50.01	63.35	37.65	26.73	20.17	13.51	3.84044e-22	m3
SLC25A38	solute carrier family 25 member 38	24.77	19.79	19.09	21.09	10.14	19.5	15.76	16.81	3.59	1.88	0.73	2.62605e-25	m3
RPL32	ribosomal protein L32	3425.99	3282.64	2873.47	2692.89	2616.27	2591.79	1775.31	770.1	357.9	130.59	131.91	5.68027e-114	m3
SHQ1	SHQ1, H/ACA ribonucleoprotein assembly factor	25.81	26.08	36.01	40.57	29.13	41.17	28.03	7.72	1.28	1.03	0.59	4.00872e-22	m3
SLC25A26	solute carrier family 25 member 26	29.94	25.16	21.93	25.83	20.17	24.45	14.44	6.84	4.27	0.68	0.14	6.04946e-65	m3
ABHD10	abhydrolase domain containing 10, depalmitoylase	58.45	40.22	46.88	45.15	37.34	33	29.42	20	10.84	6.41	4.85	5.32416e-50	m3
RABL3	RAB, member of RAS oncogene family like 3	16.7	15.24	18.39	18.38	18.21	11.63	10.45	15.01	8.8	8.93	6.1	7.12262e-05	m3
SRPRB	SRP receptor subunit beta	84.88	93.08	82.01	108.83	100.29	62.98	60.4	22.81	1.04	1.3	0.54	1.59677e-54	m3
EIF2A	eukaryotic translation initiation factor 2A	83.07	88.68	85.65	75.54	68.69	92.14	47.93	31.46	19.59	17.83	12.03	6.20588e-28	m3
AMT	aminomethyltransferase	13.53	9.61	14.04	13.85	13.32	13.34	9.99	4.21	1.16	2.16	0.38	3.1827e-19	m3
NICN1	nicolin 1, tubulin polyglutamylase complex subunit	7.93	8.95	11.78	9.94	10.88	8.42	6.78	5.51	3.81	5.39	1.12	6.27782e-15	m3
EAF2	ELL associated factor 2	338.26	310.66	406.45	492.78	608.91	749.83	514.55	264.97	115.35	50.89	11.1	1.11046e-124	m3
ENOPH1	enolase-phosphatase 1	20.3	19.59	18.52	23.22	25.98	35.54	15.28	11.16	3.43	0.4	0	1.31822e-33	m3
PYURF	PIGY upstream open reading frame	103.29	88.33	108.62	120.55	154.37	170.06	101.21	74.84	51.84	10.4	7.89	3.49576e-64	m3
TBCK	TBC1 domain containing kinase	25.06	23.08	21.46	22.51	18.49	17.34	17.29	12.09	20.88	4.24	3.59	9.87484e-09	m3
RPS3A	ribosomal protein S3A	5811.32	6029.7	5308.76	5403.66	4748.13	4938.22	3194.46	1315.04	539	331.07	223.9	8.9227e-152	m3
NDUFS6	NADH:ubiquinone oxidoreductase subunit S6	438.27	436.18	446.36	399.07	416.6	339.85	267.37	292.86	225.13	115.03	121.37	2.87186e-56	m3
RPL37	ribosomal protein L37	3109.44	2803.15	2578.08	2539.88	2519.29	2643.73	1791.63	888.58	505.61	414.7	397.62	5.22109e-99	m3
SKP2	S-phase kinase associated protein 2	64.23	53.81	60.21	70.77	61.45	52.05	56.2	45.58	20.59	6.81	8.28	9.8845e-60	m3
BTF3	basic transcription factor 3	923.38	1065.39	976.32	984.5	818.52	826.15	550	345.66	203.94	110.56	69.71	4.58768e-135	m3
DDX46	DEAD-box helicase 46	33.74	32.52	36.34	35.23	40.19	37.13	32	32.54	27.08	22.91	23.81	8.78301e-05	m3
PCYOX1L	prenylcysteine oxidase 1 like	10.38	10.74	13.75	13.18	13.12	16.41	9.72	5.53	2.84	1.4	0.32	1.56342e-29	m3
G3BP1	G3BP stress granule assembly factor 1	642.16	657.13	798.63	739.68	499.53	533.74	367.51	359.95	181.13	143.32	102.48	8.7872e-29	m3
NHP2	NHP2 ribonucleoprotein	320.69	346.79	367.22	370.36	309.25	301.03	174.09	88.21	33.86	11.03	5.65	7.14229e-79	m3
FARS2	phenylalanyl-tRNA synthetase 2, mitochondrial	20.3	15.91	13.51	16.1	14.04	15.7	13.18	6.96	1.93	0.12	0.14	1.79205e-62	m3
CDKAL1	CDK5 regulatory subunit associated protein 1 like 1	13.16	11.66	11.46	9.52	11.59	9.34	11.39	8.2	5.96	3.15	1	3.67565e-30	m3
RPL7L1	ribosomal protein L7 like 1	79.92	77.3	72.23	80.19	60.93	62.12	42.44	21.15	15.93	7.23	9.91	1.56467e-77	m3
ABRACL	ABRA C-terminal like	498.24	421.86	640.41	721.85	774.63	828.94	667.49	379.7	166.81	83.83	94.59	3.18916e-48	m3
MDH2	malate dehydrogenase 2	336.8	319.07	313.84	289.2	276.94	227.53	189.94	182.05	99.94	70.16	60.95	2.05392e-56	m3
CCT6A	chaperonin containing TCP1 subunit 6A	89.21	93.22	101.71	105.49	94.51	73.11	55.46	46.71	26.87	15.74	5.77	1.1707e-66	m3
LUC7L2	LUC7 like 2, pre-mRNA splicing factor	26.12	27.69	25.04	22.83	29.89	28.59	21.35	20.1	18.62	11.8	13.88	1.38837e-07	m3
NDUFB11	NADH:ubiquinone oxidoreductase subunit B11	480.47	472.74	437.79	449.28	517.78	511.4	317.41	242.39	114.79	82.22	46.11	2.05418e-87	m3
EBP	EBP cholestenol delta-isomerase	240.54	216.94	329.7	393.81	452.31	444.63	336.03	203.65	86.38	23.14	8.64	3.57994e-114	m3
PRPS1	phosphoribosyl pyrophosphate synthetase 1	53.58	53.49	60.08	68.61	58.65	65.58	52.64	37.14	18.51	15.88	7.7	1.18376e-21	m3
RBMX	RNA binding motif protein X-linked	247.78	223.05	218.54	195.09	211.27	216.63	224.24	163.63	107.21	55.7	32.81	2.19168e-158	m3
[truncated: 4,904 more rows]
